# Supplementary material for: Intercellular network structure and regulatory motifs in the human hematopoietic system
Source: Mol Syst Biol. 2014 Jul 15;10(7):741. doi: 10.15252/msb.20145141 (PMC4299490; doi:10.15252/msb.20145141)
Supplement: Supplementary file 10 — Supplementary Table S1 [file msb0010-0741-sd10.xlsx]

## Sheet: Sheet1
	Hyper-geometric Z-score > 1.15
	HSC proliferation (GO:0071425)	HSC differentiation (GO:0060218)	CMP proliferation (GO:0035726)	Erythrocyte differentiation (GO:0030218)	MEGA differentiation (GO:0030219)	Granulocyte differentiation (GO:0030851)	NEUT degranulation (GO:0043312)	NEUT aggregation (GO:0070488)	NEUT homeostasis (GO:0001780)	EOS migration (GO:0072677)	Leukocyte chemotaxis (GO:0030595)	PREB differentiation (GO:0002329)	M phase of meiotic cell cycle (GO:0051327)
HSCe	1.75986	0.78384	0.738622	0.479052			1.36289
MLP	1.35824	0.659143	0.800786				0.311202			0.905879	0.779413
CMP	1.37023	1.55589	0.0885489			1.22485				1.06044			1.51501
GMP	1.50362	2.09284	0.851058							1.41857	0.709338		0.221682
MEP		0.958738		1.69421	1.67519	1.66511	1.22001			0.279383			2.01694
EryB				2.92998	1.19838	1.3205	0.331166						0.819222
Mega					0.664416	0.394583		0.971573	1.72663	0.964742	1.09967	0.0625329
Mono			2.22706	1.27935			0.396805	2.04093	2.03597		3.891	0.186035
Neut				1.3848			1.35358	1.34931	0.849784		1.3186	1.0323
Eos								0.295528	2.09414		0.848275	1.30845
Baso	0.474012							0.235329	1.16273	0.283282	0.727231	1.09576
PreB	2.13519							0.511448	0.10849	0.849957	0.359228	3.891	0.402686
GO ID		Description					Gene list (Entrez ID)
GO:0071425		HSC proliferation					7480, 10425, 7471, 947, 7474, 7473, 89780, 861, 2122, 7482, 6423
GO:0060218		HSC differentiation					1636, 3214, 10538, 6422
GO:0035726		CMP proliferation					2950, 2322
GO:0030218		Erythrocyte differentiation					8444, 3717, 3623, 4067, 3624, 3815, 2539, 3059, 7422, 2623, 6886, 212, 6223, 1054, 3071, 6208, 7049, 10661, 5469, 161882, 55904, 54977, 28996, 22985
GO:0030219		MEGA differentiation					3815, 2623, 6886, 3589, 1030, 5469, 161882
GO:0030851		Granulocyte differentiation					863, 1440, 2623, 6886, 2624, 51282, 51176
GO:0043312		NEUT degranulation					6814, 306, 6845, 6813
GO:0070488		NEUT aggregation					6279, 6280
GO:0001780		NEUT homeostasis					301, 3569, 338442
GO:0072677		EOS migration					6348, 6352, 7857, 6356, 6354, 6357
GO:0030595		Leukocyte chemotaxis					5293, 6366, 8600, 10563, 23396, 5155, 796, 5196, 5319, 3689, 6279, 3569, 6280, 3570, 3146, 6288, 3576, 6348, 3815, 6347, 6352, 7857, 1908, 7422, 2321, 2921, 566, 1907, 3586, 1910, 3577, 3579, 11151, 1230, 1236, 6441, 729230, 6850, 6375, 5294, 6356, 1234, 1235, 3071, 6368, 7852, 7042, 1525, 101, 6376, 6354, 6283, 2621, 5800, 120425, 4550, 54795, 6357, 1130, 6363, 58191, 51192, 30817, 51119, 8792
GO:0002329		PREB differentiation					5896, 5897, 472, 56262, 27086
GO:0051327		M phase of meiotic cell cycle					644186, 5379, 5383, 201254, 4213, 2069, 5890, 4438, 4439, 9183, 7516, 5885, 5810, 5892, 9985, 494551, 7153, 4437, 1017, 4292, 4436, 5893, 7917, 3980, 4361, 2956, 5378, 5395, 3306, 8900, 7155, 5888, 1762, 472, 7156, 11144, 8243, 6847, 9319, 676, 245711, 256126, 84072, 23639, 56155, 57697, 50511, 138474, 93426, 201164, 378708, 150280, 66037, 122402, 136991, 8438, 10609, 10111, 2072, 132625, 116138,…
