# Supplementary material for: Intercellular network structure and regulatory motifs in the human hematopoietic system
Source: Mol Syst Biol. 2014 Jul 15;10(7):741. doi: 10.15252/msb.20145141 (PMC4299490; doi:10.15252/msb.20145141)
Supplement: Supplementary file 11 — Supplementary Table S2 [file msb0010-0741-sd11.xlsx]

## Sheet: Sheet1
#	Ligand (Entrez ID)	Receptor (Entrez ID)	Ligand (Symbol)	Receptor (Symbols)	miScore from iRefWeb	Confidence from iRefWeb
1	116	117	ADCYAP1	ADCYAP1R1	0.921	high
2	116	6344	ADCYAP1	SCTR	0.931	low
3	116	7433	ADCYAP1	VIPR1	0.719	low
4	116	7434	ADCYAP1	VIPR2	0.719	low
5	9370	79602	ADIPOQ	ADIPOR2	0.28	low
6	9370	51094	ADIPOQ	ADIPOR1	-	NA
7	133	10268	ADM	RAMP3	0.55	high
8	133	10203	ADM	CALCRL	0.431	low
9	133	10266	ADM	RAMP2	0.431	low
10	181	4160	AGRP	MC4R	0.798	high
11	9255	4163	AIMP1	MCC	0.28	low
12	268	1956	AMH	EGFR	0.28	low
13	268	269	AMH	AMHR2	0.28	low
14	284	7010	ANGPT1	TEK	0.98	high
15	285	7010	ANGPT2	TEK	1	high
16	27329	3678	ANGPTL3	ITGA5	0.644	low
17	27329	3685	ANGPTL3	ITGAV	0.719	low
18	27329	3690	ANGPTL3	ITGB3	0.28	low
19	8862	187	APLN	APLNR	0.28	low
20	374	1956	AREG	EGFR	0.798	high
21	727738	1956	AREGB	EGFR	0.798	high
22	9048	2676	ARTN	GFRA3	1	high
23	551	5021	AVP	OXTR	0.28	low
24	551	552	AVP	AVPR1A	0.431	low
25	551	553	AVP	AVPR1B	0.431	low
26	551	554	AVP	AVPR2	0.431	low
27	627	4915	BDNF	NTRK2	1	high
28	627	6272	BDNF	SORT1	0.798	high
29	649	148	BMP1	ADRA1A	0.28	low
30	27302	659	BMP10	BMPR2	-	NA
31	9210	658	BMP15	BMPR1B	1	low
32	9210	659	BMP15	BMPR2	-	NA
33	650	657	BMP2	BMPR1A	1	high
34	650	659	BMP2	BMPR2	0.953	high
35	650	92	BMP2	ACVR2A	1	high
36	650	2022	BMP2	ENG	0.28	low
37	650	658	BMP2	BMPR1B	1	low
38	650	93	BMP2	ACVR2B	1	low
39	652	657	BMP4	BMPR1A	1	high
40	652	658	BMP4	BMPR1B	1	high
41	652	659	BMP4	BMPR2	0.767	high
42	652	9372	BMP4	ZFYVE9	0.191	low
43	653	657	BMP5	BMPR1A	1	low
44	654	657	BMP6	BMPR1A	1	low
45	654	659	BMP6	BMPR2	0.28	low
46	654	92	BMP6	ACVR2A	1	low
47	654	93	BMP6	ACVR2B	1	low
48	655	657	BMP7	BMPR1A	0.999	high
49	655	659	BMP7	BMPR2	0.816	high
50	655	90	BMP7	ACVR1	1	high
51	655	92	BMP7	ACVR2A	1	high
52	655	2022	BMP7	ENG	0.28	low
53	655	658	BMP7	BMPR1B	1	low
54	655	93	BMP7	ACVR2B	1	low
55	656	25	BMP8B	ABL1	0.36	low
56	685	1956	BTC	EGFR	0.676	high
57	685	2064	BTC	ERBB2	0.778	low
58	685	2066	BTC	ERBB4	0.778	low
59	727	728	C5	C5AR1	0.798	high
60	796	10203	CALCA	CALCRL	0.913	high
61	796	10266	CALCA	RAMP2	0.28	low
62	796	10267	CALCA	RAMP1	0.28	low
63	796	799	CALCA	CALCR	0.431	low
64	885	886	CCK	CCKAR	0.905	high
65	885	887	CCK	CCKBR	0.963	high
66	6346	1230	CCL1	CCR1	0.482	high
67	6346	1237	CCL1	CCR8	0.905	high
68	6356	1232	CCL11	CCR3	1	high
69	6356	1234	CCL11	CCR5	1	high
70	6356	1238	CCL11	CCBP2	1	high
71	6356	2833	CCL11	CXCR3	1	high
72	6356	1803	CCL11	DPP4	0.431	low
73	6357	1232	CCL13	CCR3	1	high
74	6357	1234	CCL13	CCR5	1	high
75	6357	1238	CCL13	CCBP2	1	high
76	6357	2833	CCL13	CXCR3	1	high
77	6357	729230	CCL13	CCR2	1	high
78	6357	51554	CCL13	CCRL1	1	low
79	6358	1230	CCL14	CCR1	1	high
80	6358	1232	CCL14	CCR3	1	low
81	6358	1234	CCL14	CCR5	1	low
82	6358	1238	CCL14	CCBP2	1	low
83	6359	1230	CCL15	CCR1	1	high
84	6359	1232	CCL15	CCR3	1	low
85	6360	1230	CCL16	CCR1	1	high
86	6360	1234	CCL16	CCR5	1	low
87	6360	1237	CCL16	CCR8	1	low
88	6360	59340	CCL16	HRH4	0.28	low
89	6360	729230	CCL16	CCR2	1	low
90	6360	643	CCL16	CXCR5	1	low
91	6360	729230	CCL16	CCR2	-	NA
92	6361	1233	CCL17	CCR4	0.879	high
93	6361	1237	CCL17	CCR8	0.627	high
94	6361	2532	CCL17	DARC	0.28	low
95	6363	1236	CCL19	CCR7	0.951	high
96	6363	1238	CCL19	CCBP2	0.913	low
97	6363	2826	CCL19	CCR10	0.913	low
98	6363	51554	CCL19	CCRL1	0.913	low
99	6347	1230	CCL2	CCR1	1	high
100	6347	1234	CCL2	CCR5	1	high
101	6347	1238	CCL2	CCBP2	1	high
102	6347	2532	CCL2	DARC	0.767	high
103	6347	2826	CCL2	CCR10	1	high
104	6347	729230	CCL2	CCR2	1	high
105	6347	1232	CCL2	CCR3	1	low
106	6347	51554	CCL2	CCRL1	1	low
107	6347	729230	CCL2	CCR2	-	NA
108	6364	1235	CCL20	CCR6	0.925	high
109	6366	1236	CCL21	CCR7	0.935	high
110	6366	1238	CCL21	CCBP2	0.913	low
111	6366	2826	CCL21	CCR10	0.913	low
112	6366	51554	CCL21	CCRL1	0.913	low
113	6367	1233	CCL22	CCR4	0.816	high
114	6367	1803	CCL22	DPP4	0.431	low
115	6368	1230	CCL23	CCR1	1	high
116	6369	1232	CCL24	CCR3	1	high
117	6370	10803	CCL25	CCR9	0.744	high
118	6370	1238	CCL25	CCBP2	0.28	low
119	6370	2826	CCL25	CCR10	0.431	low
120	6370	51554	CCL25	CCRL1	0.55	low
121	10344	1230	CCL26	CCR1	1	low
122	10344	1232	CCL26	CCR3	1	low
123	10850	1238	CCL27	CCBP2	0.816	high
124	10850	2826	CCL27	CCR10	0.854	high
125	56477	2826	CCL28	CCR10	0.744	high
126	56477	1232	CCL28	CCR3	0.861	low
127	56477	1238	CCL28	CCBP2	0.719	low
128	6348	1230	CCL3	CCR1	1	high
129	6348	1232	CCL3	CCR3	1	high
130	6348	1234	CCL3	CCR5	1	high
131	6348	1238	CCL3	CCBP2	1	high
132	6348	643	CCL3	CXCR5	1	high
133	6348	1233	CCL3	CCR4	1	low
134	6349	1230	CCL3L1	CCR1	1	high
135	6349	1232	CCL3L1	CCR3	1	high
136	6349	1234	CCL3L1	CCR5	1	high
137	6349	1238	CCL3L1	CCBP2	1	high
138	414062	1230	CCL3L3	CCR1	1	high
139	414062	1232	CCL3L3	CCR3	1	high
140	414062	1234	CCL3L3	CCR5	1	high
141	414062	1238	CCL3L3	CCBP2	1	high
142	6351	1230	CCL4	CCR1	1	high
143	6351	1232	CCL4	CCR3	1	high
144	6351	1234	CCL4	CCR5	1	high
145	6351	1238	CCL4	CCBP2	1	high
146	6351	1237	CCL4	CCR8	1	low
147	6351	643	CCL4	CXCR5	1	low
148	6352	1230	CCL5	CCR1	1	high
149	6352	1232	CCL5	CCR3	1	high
150	6352	1234	CCL5	CCR5	1	high
151	6352	2532	CCL5	DARC	0.627	high
152	6352	1233	CCL5	CCR4	1	low
153	6352	1238	CCL5	CCBP2	1	low
154	6352	2833	CCL5	CXCR3	1	low
155	6352	6385	CCL5	SDC4	0.28	low
156	6352	643	CCL5	CXCR5	1	low
157	6354	1230	CCL7	CCR1	1	high
158	6354	1232	CCL7	CCR3	1	high
159	6354	1234	CCL7	CCR5	1	high
160	6354	1238	CCL7	CCBP2	1	high
161	6354	2833	CCL7	CXCR3	1	high
162	6354	729230	CCL7	CCR2	1	high
163	6354	2532	CCL7	DARC	0.28	low
164	6354	2826	CCL7	CCR10	1	low
165	6354	51554	CCL7	CCRL1	1	low
166	6355	1234	CCL8	CCR5	1	high
167	6355	1238	CCL8	CCBP2	1	high
168	6355	729230	CCL8	CCR2	1	high
169	6355	1230	CCL8	CCR1	1	low
170	6355	1232	CCL8	CCR3	1	low
171	6355	2532	CCL8	DARC	0.28	low
172	6355	51554	CCL8	CCRL1	1	low
173	6355	729230	CCL8	CCR2	-	NA
174	959	958	CD40LG	CD40	0.788	high
175	959	922	CD40LG	CD5L	0.28	low
176	959	3678	CD40LG	ITGA5	0.28	low
177	970	939	CD70	CD27	0.9	high
178	1081	2492	CGA	FSHR	0.431	low
179	1081	3973	CGA	LHCGR	0.28	low
180	1081	5782	CGA	PTPN12	0.191	low
181	1082	3973	CGB	LHCGR	0.824	low
182	93659	3973	CGB5	LHCGR	0.824	low
183	1114	2261	CHGB	FGFR3	0.28	low
184	1114	6258	CHGB	RXRG	0.191	low
185	23529	10025	CLCF1	MED16	0.28	low
186	23529	10902	CLCF1	BRD8	0.28	low
187	23529	1271	CLCF1	CNTFR	0.28	low
188	23529	2099	CLCF1	ESR1	0.28	low
189	23529	2100	CLCF1	ESR2	0.28	low
190	23529	29079	CLCF1	MED4	0.28	low
191	23529	81608	CLCF1	FIP1L1	0.28	low
192	23529	5469	CLCF1	MED1	0.28	low
193	23529	6238	CLCF1	RRBP1	0.28	low
194	23529	8202	CLCF1	NCOA3	0.28	low
195	23529	9244	CLCF1	CRLF1	0.431	low
196	23529	9282	CLCF1	MED14	0.28	low
197	23529	9440	CLCF1	MED17	0.28	low
198	23529	9862	CLCF1	MED24	0.28	low
199	23529	9968	CLCF1	MED12	0.28	low
200	23529	9969	CLCF1	MED13	0.28	low
201	152189	1956	CMTM8	EGFR	0.644	low
202	1270	1271	CNTF	CNTFR	0.705	high
203	1270	3570	CNTF	IL6R	0.676	high
204	1270	3572	CNTF	IL6ST	0.885	high
205	1270	3977	CNTF	LIFR	0.854	high
206	1314	10134	COPA	BCAP31	0.28	low
207	1314	11331	COPA	PHB2	0.431	low
208	1314	29982	COPA	NRBF2	0.191	low
209	1314	4544	COPA	MTNR1B	0.431	low
210	1314	5159	COPA	PDGFRB	0.28	low
211	1314	53832	COPA	IL20RA	0.191	low
212	1314	5794	COPA	PTPRH	0.191	low
213	1314	6238	COPA	RRBP1	0.191	low
214	1325	6751	CORT	SSTR1	0.676	high
215	1325	6753	CORT	SSTR3	0.676	high
216	1325	6754	CORT	SSTR4	0.676	high
217	1325	6755	CORT	SSTR5	0.676	high
218	1325	117194	CORT	MRGPRX2	0.28	low
219	1325	2693	CORT	GHSR	0.28	low
220	1325	6752	CORT	SSTR2	0.55	low
221	1392	1394	CRH	CRHR1	0.917	high
222	1392	1395	CRH	CRHR2	0.55	low
223	1435	1436	CSF1	CSF1R	0.644	high
224	1435	3106	CSF1	HLA-B	0.28	low
225	1437	1438	CSF2	CSF2RA	0.767	high
226	1437	1439	CSF2	CSF2RB	0.816	high
227	1437	1441	CSF2	CSF3R	0.676	high
228	1437	3563	CSF2	IL3RA	0.28	low
229	1440	1441	CSF3	CSF3R	0.28	low
230	1442	4017	CSH1	LOXL2	0.28	low
231	1442	5782	CSH1	PTPN12	0.191	low
232	1489	3572	CTF1	IL6ST	0.28	low
233	1489	3977	CTF1	LIFR	-	NA
234	1490	2066	CTGF	ERBB4	0.28	low
235	1490	3678	CTGF	ITGA5	0.861	low
236	6376	1524	CX3CL1	CX3CR1	0.482	high
237	2919	2532	CXCL1	DARC	0.867	high
238	2919	3577	CXCL1	CXCR1	1	high
239	2919	3579	CXCL1	CXCR2	1	high
240	3627	2833	CXCL10	CXCR3	0.963	high
241	3627	1232	CXCL10	CCR3	0.983	low
242	3627	1803	CXCL10	DPP4	0.644	low
243	6373	2833	CXCL11	CXCR3	0.935	high
244	6373	1232	CXCL11	CCR3	0.987	low
245	6373	1803	CXCL11	DPP4	0.644	low
246	6387	1233	CXCL12	CCR4	0.482	high
247	6387	1803	CXCL12	DPP4	0.431	low
248	6387	2826	CXCL12	CCR10	0.28	low
249	6387	7852	CXCL12	CXCR4	0.431	low
250	10563	643	CXCL13	CXCR5	0.591	high
251	10563	51554	CXCL13	CCRL1	0.431	low
252	10563	2826	CXCL13	CCR10	0.431	low
253	10563	2833	CXCL13	CXCR3	0.55	low
254	58191	10663	CXCL16	CXCR6	0.591	high
255	2920	3577	CXCL2	CXCR1	1	high
256	2920	3579	CXCL2	CXCR2	1	high
257	2920	1803	CXCL2	DPP4	0.431	low
258	2921	3577	CXCL3	CXCR1	1	high
259	2921	3579	CXCL3	CXCR2	1	high
260	6374	3577	CXCL5	CXCR1	1	high
261	6374	3579	CXCL5	CXCR2	1	high
262	6374	2532	CXCL5	DARC	0.28	low
263	6372	3577	CXCL6	CXCR1	1	high
264	6372	3579	CXCL6	CXCR2	1	high
265	6372	3579	CXCL6	CXCR2	-	NA
266	4283	2833	CXCL9	CXCR3	0.968	high
267	4283	1232	CXCL9	CCR3	0.973	low
268	4283	1803	CXCL9	DPP4	0.778	low
269	22943	4040	DKK1	LRP6	0.676	high
270	22943	4041	DKK1	LRP5	0.55	low
271	28514	4851	DLL1	NOTCH1	0.89	high
272	28514	4853	DLL1	NOTCH2	0.96	high
273	28514	4854	DLL1	NOTCH3	0.96	high
274	10683	4851	DLL3	NOTCH1	-	NA
275	54567	4851	DLL4	NOTCH1	0.98	high
276	10148	9466	EBI3	IL27RA	0.431	low
277	10148	9527	EBI3	GOSR1	0.431	low
278	1908	1910	EDN3	EDNRB	0.482	high
279	1908	1909	EDN3	EDNRA	0.431	low
280	1950	1956	EGF	EGFR	1	high
281	1950	2064	EGF	ERBB2	0.431	low
282	1950	2065	EGF	ERBB3	0.431	low
283	1950	7448	EGF	VTN	0.431	low
284	2056	2057	EPO	EPOR	0.994	high
285	2069	1956	EREG	EGFR	0.28	low
286	2069	2066	EREG	ERBB4	0.28	low
287	11082	3683	ESM1	ITGAL	0.28	low
288	11082	3689	ESM1	ITGB2	0.28	low
289	2147	2149	F2	F2R	0.89	high
290	2147	7056	F2	THBD	0.953	high
291	2147	7448	F2	VTN	0.591	high
292	2147	147	F2	ADRA1B	0.644	low
293	2147	1630	F2	DCC	0.778	low
294	2147	2150	F2	F2RL1	0.28	low
295	2147	2151	F2	F2RL2	0.28	low
296	2147	254879	F2	OR2T6	0.644	low
297	2147	2550	F2	GABBR1	0.644	low
298	2147	283160	F2	OR8D2	0.644	low
299	2147	3673	F2	ITGA2	0.719	low
300	2147	3674	F2	ITGA2B	0.778	low
301	2147	3678	F2	ITGA5	0.719	low
302	2147	3690	F2	ITGB3	0.28	low
303	2147	3693	F2	ITGB5	0.719	low
304	2147	3848	F2	KRT1	0.998	low
305	2147	4995	F2	OR3A2	0.644	low
306	2147	6262	F2	RYR2	0.644	low
307	2147	6510	F2	SLC1A5	0.719	low
308	2147	79139	F2	DERL1	0.644	low
309	2147	8202	F2	NCOA3	0.644	low
310	2147	9002	F2	F2RL3	0.28	low
311	2147	9967	F2	THRAP3	0.719	low
312	356	355	FASLG	FAS	0.958	high
313	356	5782	FASLG	PTPN12	0.55	high
314	356	7132	FASLG	TNFRSF1A	0.636	high
315	356	8771	FASLG	TNFRSF6B	0.986	high
316	356	8795	FASLG	TNFRSF10B	0.36	low
317	2246	2260	FGF1	FGFR1	1	high
318	2246	2261	FGF1	FGFR3	1	high
319	2246	2263	FGF1	FGFR2	1	high
320	2246	2264	FGF1	FGFR4	1	high
321	2255	2263	FGF10	FGFR2	1	high
322	2259	2264	FGF14	FGFR4	-	NA
323	8822	2264	FGF17	FGFR4	0.431	low
324	8822	2261	FGF17	FGFR3	-	NA
325	8817	2264	FGF18	FGFR4	0.431	low
326	8817	2261	FGF18	FGFR3	-	NA
327	8817	2260	FGF18	FGFR1	-	NA
328	8817	2263	FGF18	FGFR2	-	NA
329	9965	2264	FGF19	FGFR4	0.921	high
330	9965	2260	FGF19	FGFR1	0.28	low
331	2247	2260	FGF2	FGFR1	1	high
332	2247	2263	FGF2	FGFR2	1	high
333	2247	2264	FGF2	FGFR4	1	high
334	2247	53834	FGF2	FGFRL1	0.55	high
335	2247	2261	FGF2	FGFR3	1	low
336	2247	6385	FGF2	SDC4	0.28	low
337	2247	7448	FGF2	VTN	0.431	low
338	2247	8829	FGF2	NRP1	0.28	low
339	8074	2260	FGF23	FGFR1	0.913	low
340	2248	2263	FGF3	FGFR2	1	low
341	2248	2264	FGF3	FGFR4	1	low
342	2249	2261	FGF4	FGFR3	1	low
343	2249	2264	FGF4	FGFR4	1	low
344	2249	8829	FGF4	NRP1	0.431	low
345	2249	2263	FGF4	FGFR2	-	NA
346	2250	2260	FGF5	FGFR1	1	low
347	2250	2261	FGF5	FGFR3	1	low
348	2250	2264	FGF5	FGFR4	1	low
349	2251	2263	FGF6	FGFR2	1	low
350	2251	2264	FGF6	FGFR4	1	low
351	2252	2263	FGF7	FGFR2	1	high
352	2252	2261	FGF7	FGFR3	1	low
353	2252	2264	FGF7	FGFR4	1	low
354	2252	8829	FGF7	NRP1	0.28	low
355	2253	2261	FGF8	FGFR3	0.55	low
356	2253	2264	FGF8	FGFR4	0.28	low
357	2253	2263	FGF8	FGFR2	-	NA
358	2254	2261	FGF9	FGFR3	1	high
359	2254	2263	FGF9	FGFR2	1	low
360	2254	2264	FGF9	FGFR4	1	low
361	2277	2324	FIGF	FLT4	0.824	high
362	2277	3680	FIGF	ITGA9	0.719	low
363	2277	3688	FIGF	ITGB1	0.55	low
364	2277	3791	FIGF	KDR	0.861	low
365	2277	8828	FIGF	NRP2	0.431	low
366	2277	8829	FIGF	NRP1	0.431	low
367	2323	2322	FLT3L	FLT3	-	high
368	2488	2492	FSHB	FSHR	0.874	high
369	51083	2587	GAL	GALR1	0.705	high
370	51083	134391	GAL	GPR151	0.28	low
371	51083	8811	GAL	GALR2	0.28	low
372	2520	887	GAST	CCKBR	0.28	low
373	2641	2642	GCG	GCGR	0.28	low
374	2641	2696	GCG	GIPR	0.431	low
375	2641	2740	GCG	GLP1R	0.55	low
376	2641	9340	GCG	GLP2R	0.431	low
377	2662	3848	GDF10	KRT1	0.28	low
378	10220	93	GDF11	ACVR2B	1	high
379	10220	130399	GDF11	ACVR1C	1	low
380	10220	91	GDF11	ACVR1B	1	low
381	8200	657	GDF5	BMPR1A	0.999	high
382	8200	658	GDF5	BMPR1B	1	high
383	8200	659	GDF5	BMPR2	0.591	high
384	8200	90	GDF5	ACVR1	1	low
385	8200	92	GDF5	ACVR2A	1	low
386	8200	93	GDF5	ACVR2B	1	low
387	392255	657	GDF6	BMPR1A	1	low
388	392255	658	GDF6	BMPR1B	1	low
389	392255	659	GDF6	BMPR2	0.431	low
390	2661	657	GDF9	BMPR1A	0.591	high
391	2661	658	GDF9	BMPR1B	0.28	low
392	2661	659	GDF9	BMPR2	0.55	low
393	2661	92	GDF9	ACVR2A	0.431	low
394	2668	2674	GDNF	GFRA1	0.999	high
395	2668	2675	GDNF	GFRA2	0.992	high
396	2668	5979	GDNF	RET	0.28	low
397	2688	2690	GH1	GHR	0.988	high
398	2688	11171	GH1	STRAP	0.28	low
399	2688	5618	GH1	PRLR	0.719	low
400	2689	2690	GH2	GHR	0.719	low
401	2691	2692	GHRH	GHRHR	0.28	low
402	51738	2693	GHRL	GHSR	0.482	high
403	51738	2692	GHRL	GHRHR	0.28	low
404	51738	2862	GHRL	MLNR	0.431	low
405	2695	2696	GIP	GIPR	0.431	low
406	2764	1956	GMFB	EGFR	0.191	low
407	2764	10381	GMFB	TUBB3	0.191	low
408	2764	3710	GMFB	ITPR3	0.191	low
409	2764	9967	GMFB	THRAP3	0.191	low
410	2796	2798	GNRH1	GNRHR	0.28	low
411	2821	11171	GPI	STRAP	0.494	high
412	2821	1407	GPI	CRY1	0.28	low
413	2821	267	GPI	AMFR	0.28	low
414	2821	4163	GPI	MCC	0.28	low
415	2821	7037	GPI	TFRC	0.191	low
416	2896	3303	GRN	HSPA1A	0.28	low
417	2896	3304	GRN	HSPA1B	0.28	low
418	2896	6259	GRN	RYK	0.28	low
419	2896	506	GRN	ATP5B	0.431	low
420	2922	2925	GRP	GRPR	0.28	low
421	2980	2984	GUCA2A	GUCY2C	0.676	high
422	1839	1956	HBEGF	EGFR	0.431	low
423	1839	2066	HBEGF	ERBB4	0.778	low
424	1839	960	HBEGF	CD44	0.431	low
425	3060	3061	HCRT	HCRTR1	0.55	high
426	3060	10886	HCRT	NPFFR2	0.28	low
427	3060	3062	HCRT	HCRTR2	0.28	low
428	3060	3117	HCRT	HLA-DQA1	0.28	low
429	3060	3119	HCRT	HLA-DQB1	0.28	low
430	3068	7067	HDGF	THRA	0.191	low
431	50810	11188	HDGFRP3	NISCH	0.28	low
432	50810	177	HDGFRP3	AGER	0.28	low
433	50810	1956	HDGFRP3	EGFR	0.28	low
434	50810	26469	HDGFRP3	PTPN18	0.28	low
435	50810	3667	HDGFRP3	IRS1	0.28	low
436	50810	58513	HDGFRP3	EPS15L1	0.28	low
437	50810	5782	HDGFRP3	PTPN12	0.28	low
438	3082	4233	HGF	MET	0.992	high
439	3082	3249	HGF	HPN	0.55	low
440	3082	7448	HGF	VTN	0.28	low
441	3146	177	HMGB1	AGER	0.591	high
442	3146	2908	HMGB1	NR3C1	0.89	high
443	3146	3303	HMGB1	HSPA1A	0.861	high
444	3146	3304	HMGB1	HSPA1B	0.861	high
445	3146	5241	HMGB1	PGR	0.778	low
446	3146	5803	HMGB1	PTPRZ1	0.431	low
447	3146	367	HMGB1	AR	0.824	low
448	3375	10266	IAPP	RAMP2	0.28	low
449	3375	10267	IAPP	RAMP1	0.28	low
450	3439	1380	IFNA1	CR2	0.591	high
451	3439	3454	IFNA1	IFNAR1	0.28	low
452	3439	3455	IFNA1	IFNAR2	0.28	low
453	3440	3454	IFNA2	IFNAR1	0.482	high
454	3440	3455	IFNA2	IFNAR2	0.957	high
455	3442	3455	IFNA5	IFNAR2	0.28	low
456	3445	3454	IFNA8	IFNAR1	0.28	low
457	3445	3455	IFNA8	IFNAR2	0.28	low
458	3456	3454	IFNB1	IFNAR1	0.627	high
459	3456	3455	IFNB1	IFNAR2	0.482	high
460	3458	3459	IFNG	IFNGR1	0.983	high
461	3458	3460	IFNG	IFNGR2	0.644	low
462	3467	3454	IFNW1	IFNAR1	0.591	high
463	3467	3455	IFNW1	IFNAR2	0.431	low
464	3479	3480	IGF1	IGF1R	0.767	high
465	3479	3547	IGF1	IGSF1	0.431	low
466	3481	3482	IGF2	IGF2R	0.947	high
467	3481	3480	IGF2	IGF1R	0.28	low
468	3481	3643	IGF2	INSR	0.719	low
469	3481	7448	IGF2	VTN	0.431	low
470	3549	5727	IHH	PTCH1	-	NA
471	3549	8643	IHH	PTCH2	-	NA
472	3586	3587	IL10	IL10RA	0.993	high
473	3586	3455	IL10	IFNAR2	0.431	low
474	3586	3588	IL10	IL10RB	0.431	low
475	3589	3572	IL11	IL6ST	0.867	high
476	3589	3590	IL11	IL11RA	0.948	high
477	3592	3594	IL12A	IL12RB1	0.832	high
478	3592	3595	IL12A	IL12RB2	0.744	high
479	3592	10148	IL12A	EBI3	0.431	low
480	3593	3594	IL12B	IL12RB1	0.946	high
481	3593	3595	IL12B	IL12RB2	0.788	high
482	3593	149233	IL12B	IL23R	0.28	low
483	3596	3566	IL13	IL4R	0.867	high
484	3596	3597	IL13	IL13RA1	0.943	high
485	3596	3598	IL13	IL13RA2	0.744	high
486	3600	3560	IL15	IL2RB	0.832	high
487	3600	3561	IL15	IL2RG	0.905	high
488	3600	3601	IL15	IL15RA	0.767	high
489	3603	2903	IL16	GRIN2A	0.778	high
490	3603	2904	IL16	GRIN2B	0.55	high
491	3603	2905	IL16	GRIN2C	0.719	high
492	3603	2906	IL16	GRIN2D	0.778	high
493	3603	920	IL16	CD4	0.798	high
494	3603	30008	IL16	EFEMP2	0.28	low
495	3605	23765	IL17A	IL17RA	0.94	high
496	3605	84818	IL17A	IL17RC	0.816	high
497	27190	55540	IL17B	IL17RB	0.84	high
498	112744	23765	IL17F	IL17RA	0.744	high
499	112744	84818	IL17F	IL17RC	0.854	high
500	3606	8807	IL18	IL18RAP	0.591	high
501	3606	8809	IL18	IL18R1	0.676	high
502	3606	8808	IL18	IL1RL2	0.431	low
503	29949	53833	IL19	IL20RB	0.28	low
504	29949	53832	IL19	IL20RA	-	NA
505	3552	3554	IL1A	IL1R1	0.676	high
506	3552	7850	IL1A	IL1R2	0.482	high
507	3552	3556	IL1A	IL1RAP	0.28	low
508	3553	3554	IL1B	IL1R1	0.917	high
509	3553	3556	IL1B	IL1RAP	0.744	high
510	3553	7850	IL1B	IL1R2	0.705	high
511	3553	154	IL1B	ADRB2	0.28	low
512	84639	3554	IL1F10	IL1R1	0.778	low
513	3558	3559	IL2	IL2RA	0.995	high
514	3558	3560	IL2	IL2RB	0.99	high
515	3558	3561	IL2	IL2RG	0.976	high
516	3558	4804	IL2	NGFR	0.28	low
517	3558	50615	IL2	IL21R	0.28	low
518	50604	53832	IL20	IL20RA	0.767	high
519	50604	53833	IL20	IL20RB	0.767	high
520	59067	3561	IL21	IL2RG	0.431	low
521	59067	50615	IL21	IL21R	0.431	low
522	50616	116379	IL22	IL22RA2	0.917	high
523	50616	58985	IL22	IL22RA1	0.948	high
524	50616	3455	IL22	IFNAR2	0.28	low
525	50616	3588	IL22	IL10RB	0.431	low
526	51561	3593	IL23A	IL12B	0.895	high
527	51561	3594	IL23A	IL12RB1	0.854	high
528	51561	149233	IL23A	IL23R	0.644	low
529	11009	53832	IL24	IL20RA	0.431	low
530	11009	53833	IL24	IL20RB	0.55	low
531	11009	58985	IL24	IL22RA1	0.719	low
532	64806	55540	IL25	IL17RB	0.744	high
533	64806	2099	IL25	ESR1	0.28	low
534	64806	2100	IL25	ESR2	0.28	low
535	64806	23765	IL25	IL17RA	0.28	low
536	64806	29079	IL25	MED4	0.28	low
537	64806	90390	IL25	MED30	0.28	low
538	64806	8202	IL25	NCOA3	0.28	low
539	64806	9440	IL25	MED17	0.28	low
540	64806	9611	IL25	NCOR1	0.28	low
541	55801	53832	IL26	IL20RA	0.28	low
542	246778	9466	IL27	IL27RA	0.55	high
543	282616	163702	IL28A	IL28RA	0.28	low
544	282616	3588	IL28A	IL10RB	0.28	low
545	282617	3588	IL28B	IL10RB	0.28	low
546	282618	163702	IL29	IL28RA	0.28	low
547	3562	1439	IL3	CSF2RB	0.705	high
548	3562	3563	IL3	IL3RA	0.928	high
549	90865	9173	IL33	IL1RL1	0.744	high
550	27178	8809	IL37	IL18R1	0.946	low
551	3565	3561	IL4	IL2RG	0.909	high
552	3565	3566	IL4	IL4R	0.999	high
553	3565	3597	IL4	IL13RA1	0.719	low
554	3567	1439	IL5	CSF2RB	0.676	high
555	3567	3568	IL5	IL5RA	0.98	high
556	3569	3570	IL6	IL6R	0.999	high
557	3569	3572	IL6	IL6ST	0.94	high
558	3574	3561	IL7	IL2RG	0.905	high
559	3574	3575	IL7	IL7R	0.973	high
560	3576	2532	IL8	DARC	0.964	high
561	3576	3577	IL8	CXCR1	1	high
562	3576	3579	IL8	CXCR2	1	high
563	3578	3581	IL9	IL9R	0.798	high
564	3623	7049	INHA	TGFBR3	0.482	high
565	3623	92	INHA	ACVR2A	0.482	high
566	3624	91	INHBA	ACVR1B	1	high
567	3624	92	INHBA	ACVR2A	1	high
568	3624	93	INHBA	ACVR2B	1	high
569	3625	91	INHBB	ACVR1B	1	high
570	3625	92	INHBB	ACVR2A	1	high
571	3625	130399	INHBB	ACVR1C	1	low
572	3625	90	INHBB	ACVR1	1	low
573	3625	93	INHBB	ACVR2B	1	low
574	3625	3547	INHBB	IGSF1	0.28	low
575	3626	90	INHBC	ACVR1	1	low
576	3626	91	INHBC	ACVR1B	1	low
577	3626	92	INHBC	ACVR2A	1	low
578	3626	93	INHBC	ACVR2B	1	low
579	83729	269	INHBE	AMHR2	1	low
580	83729	51094	INHBE	ADIPOR1	0.28	low
581	83729	5784	INHBE	PTPN14	0.28	low
582	83729	9968	INHBE	MED12	0.28	low
583	3630	3480	INS	IGF1R	0.482	high
584	3630	3643	INS	INSR	0.482	high
585	3630	3118	INS	HLA-DQA2	0.28	low
586	3630	4036	INS	LRP2	0.28	low
587	3640	122042	INSL3	RXFP2	0.591	high
588	11172	2041	INSL6	EPHA1	0.28	low
589	11172	2049	INSL6	EPHB3	0.28	low
590	11172	238	INSL6	ALK	0.28	low
591	11172	3710	INSL6	ITPR3	0.28	low
592	11172	5796	INSL6	PTPRK	0.28	low
593	182	4851	JAG1	NOTCH1	0.921	high
594	182	4853	JAG1	NOTCH2	0.955	high
595	182	4854	JAG1	NOTCH3	0.861	low
596	182	4851	JAG1	NOTCH1	-	NA
597	182	4853	JAG1	NOTCH2	-	NA
598	182	4854	JAG1	NOTCH3	-	NA
599	3714	4853	JAG2	NOTCH2	0.913	high
600	3714	4851	JAG2	NOTCH1	0.913	low
601	3714	4854	JAG2	NOTCH3	0.946	low
602	3714	4851	JAG2	NOTCH1	-	NA
603	3714	4853	JAG2	NOTCH2	-	NA
604	3714	4854	JAG2	NOTCH3	-	NA
605	4254	3815	KITLG	KIT	0.816	high
606	4254	2057	KITLG	EPOR	0.28	low
607	9365	3480	KL	IGF1R	0.28	low
608	90070	7448	LACRT	VTN	0.431	low
609	3952	3953	LEP	LEPR	0.55	high
610	3952	945	LEP	CD33	0.28	low
611	3972	3973	LHB	LHCGR	0.824	low
612	3976	3572	LIF	IL6ST	0.935	high
613	3976	3977	LIF	LIFR	0.966	high
614	90678	1956	LRSAM1	EGFR	0.28	low
615	90678	2901	LRSAM1	GRIK5	0.191	low
616	90678	6258	LRSAM1	RXRG	0.191	low
617	90678	8794	LRSAM1	TNFRSF10C	0.191	low
618	4049	4055	LTA	LTBR	0.986	high
619	4049	7132	LTA	TNFRSF1A	0.895	high
620	4049	8764	LTA	TNFRSF14	0.988	high
621	4049	7133	LTA	TNFRSF1B	0.931	low
622	4050	4055	LTB	LTBR	0.627	high
623	4050	7132	LTB	TNFRSF1A	0.431	low
624	4192	238	MDK	ALK	0.28	low
625	4192	4035	MDK	LRP1	0.28	low
626	4192	4036	MDK	LRP2	0.28	low
627	4192	5803	MDK	PTPRZ1	0.55	low
628	4282	1407	MIF	CRY1	0.28	low
629	4282	4163	MIF	MCC	0.28	low
630	4282	8764	MIF	TNFRSF14	0.28	low
631	4282	8793	MIF	TNFRSF10D	0.28	low
632	4282	972	MIF	CD74	0.861	low
633	4295	2862	MLN	MLNR	0.788	high
634	4485	4486	MST1	MST1R	-	NA
635	2660	93	MSTN	ACVR2B	1	low
636	10135	29982	NAMPT	NRBF2	0.191	low
637	10135	135	NAMPT	ADORA2A	0.28	low
638	4693	8322	NDP	FZD4	0.89	high
639	4693	4041	NDP	LRP5	0.719	low
640	4803	4804	NGF	NGFR	0.993	high
641	4803	4914	NGF	NTRK1	1	high
642	4803	6272	NGF	SORT1	0.798	high
643	4803	22986	NGF	SORCS3	0.778	low
644	4803	4919	NGF	ROR1	0.998	low
645	4828	4829	NMB	NMBR	0.767	high
646	4838	7068	NODAL	THRB	-	NA
647	4856	3688	NOV	ITGB1	0.84	high
648	4856	3678	NOV	ITGA5	0.719	low
649	4856	3685	NOV	ITGAV	0.719	low
650	4856	3690	NOV	ITGB3	0.431	low
651	4856	4851	NOV	NOTCH1	0.55	low
652	8620	10886	NPFF	NPFFR2	0.482	high
653	8620	64106	NPFF	NPFFR1	0.431	low
654	4878	3172	NPPA	HNF4A	0.191	low
655	4878	4881	NPPA	NPR1	0.28	low
656	4878	4882	NPPA	NPR2	0.431	low
657	4878	4883	NPPA	NPR3	0.431	low
658	4878	6096	NPPA	RORB	0.191	low
659	4879	4881	NPPB	NPR1	0.591	high
660	4879	4882	NPPB	NPR2	0.431	low
661	4879	4883	NPPB	NPR3	0.431	low
662	4880	4882	NPPC	NPR2	0.591	high
663	4880	4883	NPPC	NPR3	0.431	low
664	4852	4886	NPY	NPY1R	0.778	high
665	3084	2065	NRG1	ERBB3	0.998	high
666	3084	2066	NRG1	ERBB4	0.798	high
667	3084	1956	NRG1	EGFR	0.861	low
668	3084	2064	NRG1	ERBB2	0.957	low
669	9542	2066	NRG2	ERBB4	0.999	high
670	9542	2065	NRG2	ERBB3	0.957	low
671	10718	2066	NRG3	ERBB4	0.998	low
672	145957	2066	NRG4	ERBB4	0.28	low
673	4902	2674	NRTN	GFRA1	0.992	high
674	4902	2675	NRTN	GFRA2	0.996	high
675	4902	5979	NRTN	RET	0.431	low
676	4908	4915	NTF3	NTRK2	0.997	high
677	4908	4916	NTF3	NTRK3	1	high
678	4908	4804	NTF3	NGFR	0.431	low
679	4908	4914	NTF3	NTRK1	0.995	low
680	4909	4804	NTF4	NGFR	0.482	high
681	4909	4915	NTF4	NTRK2	1	high
682	4922	4923	NTS	NTSR1	0.431	low
683	4969	25	OGN	ABL1	0.36	low
684	5008	3572	OSM	IL6ST	0.84	high
685	5008	3977	OSM	LIFR	0.705	high
686	5008	9180	OSM	OSMR	0.591	high
687	5020	5021	OXT	OXTR	0.644	low
688	5154	5156	PDGFA	PDGFRA	0.84	high
689	5155	5156	PDGFB	PDGFRA	0.591	high
690	5155	5159	PDGFB	PDGFRB	0.84	high
691	5155	4035	PDGFB	LRP1	0.431	low
692	56034	5156	PDGFC	PDGFRA	0.767	high
693	5196	2532	PF4	DARC	0.28	low
694	5196	2833	PF4	CXCR3	1	low
695	5196	3949	PF4	LDLR	0.431	low
696	5196	7056	PF4	THBD	0.431	low
697	5197	147	PF4V1	ADRA1B	0.644	low
698	5197	2147	PF4V1	F2	0.931	low
699	5197	2550	PF4V1	GABBR1	0.644	low
700	5197	3673	PF4V1	ITGA2	0.644	low
701	5197	3693	PF4V1	ITGB5	0.644	low
702	5197	3848	PF4V1	KRT1	0.997	low
703	5197	4995	PF4V1	OR3A2	0.719	low
704	5197	254879	PF4V1	OR2T6	0.644	low
705	5197	283160	PF4V1	OR8D2	0.719	low
706	5197	6262	PF4V1	RYR2	0.719	low
707	5197	6510	PF4V1	SLC1A5	0.644	low
708	5197	79139	PF4V1	DERL1	0.719	low
709	5197	8202	PF4V1	NCOA3	0.719	low
710	5197	9967	PF4V1	THRAP3	0.644	low
711	5228	2321	PGF	FLT1	0.925	high
712	5228	8828	PGF	NRP2	0.55	low
713	5228	8829	PGF	NRP1	0.644	low
714	5328	5329	PLAU	PLAUR	-	NA
715	5367	2847	PMCH	MCHR1	0.482	high
716	5367	84539	PMCH	MCHR2	0.807	high
717	5368	4987	PNOC	OPRL1	0.798	high
718	5443	4157	POMC	MC1R	0.705	high
719	5443	4160	POMC	MC4R	0.854	high
720	5443	4161	POMC	MC5R	0.705	high
721	5443	3125	POMC	HLA-DRB3	0.28	low
722	5443	4158	POMC	MC2R	0.28	low
723	5443	4159	POMC	MC3R	0.431	low
724	5443	7448	POMC	VTN	0.431	low
725	5473	3577	PPBP	CXCR1	1	high
726	5473	3579	PPBP	CXCR2	1	high
727	5473	147	PPBP	ADRA1B	0.644	low
728	5473	2147	PPBP	F2	0.931	low
729	5473	2550	PPBP	GABBR1	0.644	low
730	5473	3575	PPBP	IL7R	0.191	low
731	5473	3673	PPBP	ITGA2	0.644	low
732	5473	3693	PPBP	ITGB5	0.644	low
733	5473	3848	PPBP	KRT1	0.997	low
734	5473	4995	PPBP	OR3A2	0.719	low
735	5473	254879	PPBP	OR2T6	0.644	low
736	5473	283160	PPBP	OR8D2	0.719	low
737	5473	6262	PPBP	RYR2	0.719	low
738	5473	6510	PPBP	SLC1A5	0.644	low
739	5473	79139	PPBP	DERL1	0.719	low
740	5473	8202	PPBP	NCOA3	0.719	low
741	5473	9967	PPBP	THRAP3	0.644	low
742	5539	5540	PPY	PPYR1	0.28	low
743	5617	5618	PRL	PRLR	0.28	low
744	51052	2834	PRLH	PRLHR	0.705	high
745	5623	5979	PSPN	RET	0.591	high
746	5623	64096	PSPN	GFRA4	1	high
747	5741	5745	PTH	PTH1R	0.55	low
748	5741	5746	PTH	PTH2R	0.55	low
749	5744	5745	PTHLH	PTH1R	0.431	low
750	5744	696	PTHLH	BTN1A1	0.28	low
751	5764	238	PTN	ALK	0.676	high
752	5764	5803	PTN	PTPRZ1	0.591	high
753	5764	23654	PTN	PLXNB2	0.28	low
754	5764	5802	PTN	PTPRS	0.28	low
755	5697	4886	PYY	NPY1R	0.28	low
756	5697	4887	PYY	NPY2R	0.55	low
757	5697	4889	PYY	NPY5R	0.55	low
758	5697	5540	PYY	PPYR1	0.55	low
759	9135	5784	RABEP1	PTPN14	0.28	low
760	9135	51599	RABEP1	LSR	0.28	low
761	9135	65055	RABEP1	REEP1	0.28	low
762	6013	59350	RLN1	RXFP1	0.644	low
763	6019	122042	RLN2	RXFP2	0.676	high
764	6019	59350	RLN2	RXFP1	0.482	high
765	117579	59350	RLN3	RXFP1	0.705	high
766	117579	339403	RLN3	RXFP4	0.55	low
767	92304	8685	SCGB3A1	MARCO	0.55	low
768	6343	6344	SCT	SCTR	0.816	high
769	6343	7433	SCT	VIPR1	0.431	low
770	6398	924	SECTM1	CD7	0.431	low
771	6469	8643	SHH	PTCH2	-	NA
772	6696	3678	SPP1	ITGA5	0.705	high
773	6696	3680	SPP1	ITGA9	0.591	high
774	6696	3685	SPP1	ITGAV	0.767	high
775	6696	3688	SPP1	ITGB1	0.767	high
776	6696	3690	SPP1	ITGB3	0.591	high
777	6696	2147	SPP1	F2	0.28	low
778	6696	3693	SPP1	ITGB5	0.431	low
779	6696	3694	SPP1	ITGB6	0.431	low
780	6696	7448	SPP1	VTN	0.28	low
781	6750	6751	SST	SSTR1	0.28	low
782	6750	6752	SST	SSTR2	0.28	low
783	6750	6753	SST	SSTR3	0.55	low
784	6750	6754	SST	SSTR4	0.28	low
785	6750	6755	SST	SSTR5	0.28	low
786	6997	130399	TDGF1	ACVR1C	0.28	low
787	6997	91	TDGF1	ACVR1B	0.55	low
788	6997	1956	TDGF1	EGFR	-	NA
789	7038	4036	TG	LRP2	0.431	low
790	7039	1956	TGFA	EGFR	0.816	high
791	7039	2064	TGFA	ERBB2	0.644	low
792	7039	2066	TGFA	ERBB4	0.644	low
793	7040	2022	TGFB1	ENG	0.948	high
794	7040	7046	TGFB1	TGFBR1	1	high
795	7040	7048	TGFB1	TGFBR2	1	high
796	7040	7049	TGFB1	TGFBR3	0.981	high
797	7040	94	TGFB1	ACVRL1	1	high
798	7040	2280	TGFB1	FKBP1A	0.431	low
799	7040	3685	TGFB1	ITGAV	0.28	low
800	7040	3694	TGFB1	ITGB6	0.28	low
801	7040	3696	TGFB1	ITGB8	0.778	low
802	7040	4052	TGFB1	LTBP1	0.431	low
803	7040	7448	TGFB1	VTN	0.431	low
804	7040	8425	TGFB1	LTBP4	0.28	low
805	7042	7049	TGFB2	TGFBR3	0.948	high
806	7042	7046	TGFB2	TGFBR1	1	low
807	7042	7048	TGFB2	TGFBR2	1	low
808	7042	7448	TGFB2	VTN	0.431	low
809	7043	7046	TGFB3	TGFBR1	1	high
810	7043	7048	TGFB3	TGFBR2	1	high
811	7043	3685	TGFB3	ITGAV	0.28	low
812	7043	3694	TGFB3	ITGB6	0.778	low
813	7043	94	TGFB3	ACVRL1	1	low
814	7066	4352	THPO	MPL	0.482	high
815	7124	7132	TNF	TNFRSF1A	0.999	high
816	7124	7133	TNF	TNFRSF1B	0.999	high
817	7124	7186	TNF	TRAF2	0.952	high
818	7124	355	TNF	FAS	0.36	low
819	7124	4055	TNF	LTBR	0.55	low
820	7124	5803	TNF	PTPRZ1	0.191	low
821	4982	8600	TNFRSF11B	TNFSF11	0.676	high
822	4982	7448	TNFRSF11B	VTN	0.28	low
823	8743	8793	TNFSF10	TNFRSF10D	0.676	high
824	8743	8795	TNFSF10	TNFRSF10B	0.996	high
825	8743	8797	TNFSF10	TNFRSF10A	0.917	high
826	8743	8794	TNFSF10	TNFRSF10C	0.28	low
827	8600	4982	TNFSF11	TNFRSF11B	0.676	high
828	8600	8792	TNFSF11	TNFRSF11A	0.28	low
829	8742	51330	TNFSF12	TNFRSF12A	0.482	high
830	8742	8718	TNFSF12	TNFRSF25	0.55	low
831	8741	355	TNFSF13	FAS	0.431	low
832	8741	4982	TNFSF13	TNFRSF11B	0.431	low
833	8741	608	TNFSF13	TNFRSF17	0.28	low
834	8741	7132	TNFSF13	TNFRSF1A	0.55	low
835	8741	23495	TNFSF13	TNFRSF13B	0.644	low
836	8741	8764	TNFSF13	TNFRSF14	0.55	low
837	10673	115650	TNFSF13B	TNFRSF13C	0.482	high
838	10673	23495	TNFSF13B	TNFRSF13B	0.968	high
839	10673	608	TNFSF13B	TNFRSF17	0.732	high
840	8740	4055	TNFSF14	LTBR	0.998	high
841	8740	8764	TNFSF14	TNFRSF14	0.987	high
842	8740	8771	TNFSF14	TNFRSF6B	0.917	high
843	8740	7186	TNFSF14	TRAF2	0.431	low
844	9966	8718	TNFSF15	TNFRSF25	0.999	low
845	9966	8771	TNFSF15	TNFRSF6B	0.946	low
846	8995	8784	TNFSF18	TNFRSF18	0.935	high
847	7292	7293	TNFSF4	TNFRSF4	0.854	high
848	944	943	TNFSF8	TNFRSF8	0.591	high
849	8744	3604	TNFSF9	TNFRSF9	0.705	high
850	8744	7185	TNFSF9	TRAF1	0.591	high
851	8744	7186	TNFSF9	TRAF2	0.431	low
852	7200	7201	TRH	TRHR	0.591	high
853	7252	7253	TSHB	TSHR	0.861	low
854	85480	3575	TSLP	IL7R	0.28	low
855	85480	64109	TSLP	CRLF2	0.28	low
856	7276	147	TTR	ADRA1B	0.778	low
857	7276	177	TTR	AGER	0.644	low
858	7276	2147	TTR	F2	0.719	low
859	7276	2260	TTR	FGFR1	0.28	low
860	7276	2550	TTR	GABBR1	0.719	low
861	7276	3575	TTR	IL7R	0.191	low
862	7276	3673	TTR	ITGA2	0.644	low
863	7276	3693	TTR	ITGB5	0.719	low
864	7276	3848	TTR	KRT1	0.946	low
865	7276	4036	TTR	LRP2	0.431	low
866	7276	4995	TTR	OR3A2	0.719	low
867	7276	6261	TTR	RYR1	0.431	low
868	7276	6262	TTR	RYR2	0.719	low
869	7276	6510	TTR	SLC1A5	0.644	low
870	7276	254879	TTR	OR2T6	0.719	low
871	7276	283160	TTR	OR8D2	0.824	low
872	7276	64221	TTR	ROBO3	0.55	low
873	7276	79139	TTR	DERL1	0.719	low
874	7276	8202	TTR	NCOA3	0.719	low
875	7276	8425	TTR	LTBP4	0.28	low
876	7276	84867	TTR	PTPN5	0.28	low
877	7276	9967	TTR	THRAP3	0.644	low
878	7276	780	TTR	DDR1	0.28	low
879	1890	2348	TYMP	FOLR1	0.191	low
880	7349	1394	UCN	CRHR1	0.874	high
881	7349	1395	UCN	CRHR2	0.885	high
882	90226	1395	UCN2	CRHR2	0.744	high
883	90226	3588	UCN2	IL10RB	0.28	low
884	114131	1395	UCN3	CRHR2	0.676	high
885	114131	1394	UCN3	CRHR1	0.28	low
886	114131	3588	UCN3	IL10RB	0.431	low
887	10911	2837	UTS2	UTS2R	0.28	low
888	257313	2837	UTS2D	UTS2R	0.431	low
889	7422	2321	VEGFA	FLT1	0.969	high
890	7422	3791	VEGFA	KDR	0.996	high
891	7422	8829	VEGFA	NRP1	0.998	high
892	7422	2048	VEGFA	EPHB2	0.28	low
893	7422	3680	VEGFA	ITGA9	0.28	low
894	7422	3688	VEGFA	ITGB1	0.28	low
895	7422	6405	VEGFA	SEMA3F	0.431	low
896	7422	7448	VEGFA	VTN	0.431	low
897	7422	8828	VEGFA	NRP2	0.644	low
898	7423	2321	VEGFB	FLT1	0.676	high
899	7423	8829	VEGFB	NRP1	0.55	low
900	7424	2324	VEGFC	FLT4	0.885	high
901	7424	3791	VEGFC	KDR	0.816	high
902	7424	3680	VEGFC	ITGA9	0.28	low
903	7424	3688	VEGFC	ITGB1	0.28	low
904	7424	8828	VEGFC	NRP2	0.431	low
905	7424	8829	VEGFC	NRP1	0.431	low
906	7432	7433	VIP	VIPR1	0.955	high
907	7432	7434	VIP	VIPR2	0.955	high
908	7471	4040	WNT1	LRP6	0.676	high
909	7471	6259	WNT1	RYK	0.778	high
910	7471	8325	WNT1	FZD8	0.994	high
911	7471	8326	WNT1	FZD9	0.966	high
912	7471	4041	WNT1	LRP5	0.55	low
913	7471	6422	WNT1	SFRP1	0.644	low
914	7471	6423	WNT1	SFRP2	0.778	low
915	7472	6422	WNT2	SFRP1	0.719	low
916	7472	8321	WNT2	FZD1	0.957	low
917	7472	8326	WNT2	FZD9	0.973	low
918	7473	8321	WNT3	FZD1	-	NA
919	7473	8324	WNT3	FZD7	-	NA
920	7473	8322	WNT3	FZD4	-	NA
921	54361	8323	WNT4	FZD6	-	NA
922	7474	4920	WNT5A	ROR2	0.55	high
923	7474	4919	WNT5A	ROR1	0.28	low
924	7474	7855	WNT5A	FZD5	0.979	low
925	7474	8321	WNT5A	FZD1	0.957	low
926	7474	2535	WNT5A	FZD2	-	NA
927	7476	7855	WNT7A	FZD5	0.987	high
928	7476	8326	WNT7A	FZD9	0.983	high
929	7476	8324	WNT7A	FZD7	-	NA
930	7477	8321	WNT7B	FZD1	-	NA
931	7477	11211	WNT7B	FZD10	-	NA
932	6375	2829	XCL1	XCR1	0.482	high
933	6846	2829	XCL2	XCR1	0.28	low
