# Supplementary material for: Intercellular network structure and regulatory motifs in the human hematopoietic system
Source: Mol Syst Biol. 2014 Jul 15;10(7):741. doi: 10.15252/msb.20145141 (PMC4299490; doi:10.15252/msb.20145141)
Supplement: Supplementary file 12 — Supplementary Table S3 [file msb0010-0741-sd12.xlsx]

## Sheet: Sheet1
A. Differentially over-expressed ligand genes of each cell type
	HSC ligands
	Entrez ID	Symbol	FDR
	10135	NAMPT	0.244624
	10911	UTS2	0.213068
	1314	COPA	0.27747
	284	ANGPT1	0.0317856
	2896	GRN	0.189885
	2920	CXCL2	0.0235953
	3146	HMGB1	0.0904087
	3606	IL18	0.00261002
	3623	INHA	0.024391
	3627	CXCL10	0.201972
	3640	INSL3	0.19749
	4192	MDK	0.152649
	4282	MIF	0.062261
	4828	NMB	0.018313
	5020	OXT	0.000750764
	50810	HDGFRP3	0.00833643
	5443	POMC	0.0349869
	551	AVP	0.000750764
	56034	PDGFC	0.233823
	6019	RLN2	0.00173262
	6343	SCT	0.0668891
	6374	CXCL5	0.143665
	6376	CX3CL1	0.0555293
	649	BMP1	0.0743892
	654	BMP6	0.00214836
	6696	SPP1	0.0286878
	685	BTC	0.00548013
	7066	THPO	0.0265939
	7200	TRH	0.0908248
	7432	VIP	0.0025885
	8743	TNFSF10	0.207012
	8822	FGF17	0.00264231
	MLP ligands
	Entrez ID	Symbol	FDR
	11082	ESM1	0.127855
	1114	CHGB	0.120976
	2251	FGF6	0.0755772
	2662	GDF10	0.062244
	284	ANGPT1	0.0735879
	3146	HMGB1	0.069715
	3375	IAPP	0.0156153
	3479	IGF1	0.027902
	3586	IL10	0.0747162
	3606	IL18	0.0962734
	3624	INHBA	0.0259754
	3640	INSL3	0.11825
	3952	LEP	0.0884474
	4050	LTB	0.170276
	4282	MIF	0.0507582
	4828	NMB	0.138521
	51083	GAL	0.314165
	5197	PF4V1	0.191344
	551	AVP	0.215571
	6352	CCL5	0.143611
	6370	CCL25	0.107017
	649	BMP1	0.314149
	654	BMP6	0.104052
	7200	TRH	0.378043
	CMP ligands
	Entrez ID	Symbol	FDR
	10683	DLL3	0.0165066
	1435	CSF1	0.122225
	1440	CSF3	0.0111174
	2056	EPO	0.118428
	2248	FGF3	0.0113379
	2251	FGF6	0.139883
	2253	FGF8	0.0658911
	2520	GAST	0.0474831
	2796	GNRH1	0.233169
	285	ANGPT2	0.0086314
	3562	IL3	0.0332034
	3578	IL9	0.0978765
	3606	IL18	0.373482
	3714	JAG2	0.138459
	4192	MDK	0.112667
	5020	OXT	0.115415
	51083	GAL	0.107751
	5197	PF4V1	0.172847
	5328	PLAU	0.0973819
	551	AVP	0.128711
	5623	PSPN	0.0535734
	6019	RLN2	0.284678
	6356	CCL11	0.0782181
	6363	CCL19	0.139021
	6366	CCL21	0.121987
	6368	CCL23	0.166365
	6369	CCL24	0.105578
	649	BMP1	0.220047
	7200	TRH	0.188763
	7276	TTR	0.123483
	7424	VEGFC	0.0437801
	7432	VIP	0.206352
	8822	FGF17	0.218298
	9048	ARTN	0.0950156
	959	CD40LG	0.110919
	GMP ligands
	Entrez ID	Symbol	FDR
	2251	FGF6	0.126181
	2796	GNRH1	0.0223363
	2896	GRN	0.140623
	29949	IL19	0.0278836
	3068	HDGF	0.298506
	3082	HGF	0.00627736
	3558	IL2	0.282992
	3606	IL18	0.205262
	3640	INSL3	0.1037
	4192	MDK	0.0459096
	4282	MIF	0.298431
	4803	NGF	0.0125246
	5008	OSM	0.0913256
	51083	GAL	0.192471
	5197	PF4V1	0.106012
	5328	PLAU	0.00627736
	5443	POMC	0.160319
	551	AVP	0.26984
	5764	PTN	0.0599498
	6343	SCT	0.0425543
	6363	CCL19	0.0126406
	64806	IL25	0.0902819
	649	BMP1	0.082331
	653	BMP5	0.0248383
	7200	TRH	0.00787207
	8822	FGF17	0.317169
	MEP ligands
	Entrez ID	Symbol	FDR
	1435	CSF1	0.0070159
	285	ANGPT2	0.105032
	3068	HDGF	0.36804
	3146	HMGB1	0.198895
	3553	IL1B	0.244575
	3574	IL7	0.248966
	3606	IL18	0.301918
	4282	MIF	0.214291
	4828	NMB	0.218885
	51083	GAL	0.00638528
	5443	POMC	0.241128
	551	AVP	0.373042
	6019	RLN2	0.118046
	6368	CCL23	0.0763041
	649	BMP1	0.361116
	7200	TRH	0.291756
	7432	VIP	0.116444
	959	CD40LG	0.00627736
	Mega ligands
	Entrez ID	Symbol	FDR
	10220	GDF11	0.287267
	10850	CCL27	0.163584
	10911	UTS2	0.138739
	11172	INSL6	0.212525
	1325	CORT	0.161124
	152189	CMTM8	0.259772
	1908	EDN3	0.199355
	1950	EGF	0.0101546
	2246	FGF1	0.236527
	2247	FGF2	0.0326151
	2259	FGF14	0.0947835
	22943	DKK1	0.0906969
	2323	FLT3LG	0.164161
	2488	FSHB	0.0655913
	2661	GDF9	0.322232
	27178	IL37	0.219643
	27302	BMP10	0.123373
	284	ANGPT1	0.219614
	2921	CXCL3	0.0118432
	2980	GUCA2A	0.139224
	3084	NRG1	0.170756
	3439	IFNA1	0.110598
	3442	IFNA5	0.135147
	3456	IFNB1	0.224391
	3467	IFNW1	0.110781
	3558	IL2	0.227483
	3567	IL5	0.17423
	3569	IL6	0.0818441
	3574	IL7	0.132253
	4295	MLN	0.173446
	4693	NDP	0.262846
	4852	NPY	0.125072
	4880	NPPC	0.0848843
	4908	NTF3	0.134807
	4982	TNFRSF11B	0.206169
	5154	PDGFA	0.0137266
	51561	IL23A	0.105959
	5367	PMCH	0.224381
	5473	PPBP	0.0644826
	59067	IL21	0.187391
	627	BDNF	0.0340277
	6361	CCL17	0.188398
	6366	CCL21	0.220128
	6374	CXCL5	0.184798
	652	BMP4	0.0581489
	6997	TDGF1	0.3011
	7040	TGFB1	0.0801107
	7124	TNF	0.106862
	7292	TNFSF4	0.100636
	7349	UCN	0.0854289
	9370	ADIPOQ	0.336084
	9966	TNFSF15	0.241218
	EryB ligands
	Entrez ID	Symbol	FDR
	10148	EBI3	0.0551964
	10220	GDF11	0.00417832
	1314	COPA	0.123787
	1489	CTF1	0.024712
	152189	CMTM8	0.306158
	181	AGRP	0.00747708
	2246	FGF1	0.195662
	2247	FGF2	0.102597
	2248	FGF3	0.311649
	2254	FGF9	0.019926
	2277	FIGF	0.115281
	22943	DKK1	0.184468
	23529	CLCF1	0.0851095
	2661	GDF9	0.0392342
	2668	GDNF	0.0139842
	2691	GHRH	0.117913
	3060	HCRT	0.0718793
	3068	HDGF	0.00360732
	3440	IFNA2	0.0532935
	3467	IFNW1	0.292731
	3479	IGF1	0.100421
	3549	IHH	0.0211851
	3552	IL1A	0.21117
	356	FASLG	0.0992192
	3586	IL10	0.0730489
	3589	IL11	0.13659
	3623	INHA	0.217617
	3624	INHBA	0.255136
	3626	INHBC	0.187013
	3714	JAG2	0.230484
	3972	LHB	0.0126489
	3976	LIF	0.023249
	4803	NGF	0.185262
	4880	NPPC	0.154664
	5008	OSM	0.0878654
	50616	IL22	0.130685
	5155	PDGFB	0.0609616
	5228	PGF	0.0580657
	5367	PMCH	0.0480099
	5368	PNOC	0.221114
	54361	WNT4	0.0270025
	5539	PPY	0.0997245
	5623	PSPN	0.0930272
	59067	IL21	0.284626
	6367	CCL22	0.0516431
	6374	CXCL5	0.0373739
	652	BMP4	0.223586
	655	BMP7	0.086486
	656	BMP8B	0.0253197
	6997	TDGF1	0.0346714
	7043	TGFB3	0.153317
	7276	TTR	0.134352
	7349	UCN	0.12885
	7423	VEGFB	0.136971
	7471	WNT1	0.151095
	7472	WNT2	0.119954
	7476	WNT7A	0.0745962
	8074	FGF23	0.192977
	8200	GDF5	0.00405345
	8620	NPFF	0.0348966
	8740	TNFSF14	0.0248844
	8817	FGF18	0.0450145
	9370	ADIPOQ	0.269007
	Mono ligands
	Entrez ID	Symbol	FDR
	10135	NAMPT	0.0787859
	1314	COPA	0.0927675
	133	ADM	0.11079
	182	JAG1	0.0070159
	1839	HBEGF	0.0143041
	2069	EREG	0.0342688
	2764	GMFB	0.089661
	2821	GPI	0.0977246
	2896	GRN	0.103533
	3082	HGF	0.180567
	3084	NRG1	0.00627736
	3553	IL1B	0.0106966
	3600	IL15	0.0310065
	3603	IL16	0.110505
	3626	INHBC	0.159461
	3627	CXCL10	0.142614
	56034	PDGFC	0.0831963
	6398	SECTM1	0.101001
	7038	TG	0.0983489
	7422	VEGFA	0.00789773
	8742	TNFSF12	0.108228
	8743	TNFSF10	0.014412
	9255	AIMP1	0.0669508
	944	TNFSF8	0.0656336
	Neut ligands
	Entrez ID	Symbol	FDR
	10135	NAMPT	0.0360462
	10220	GDF11	0.213991
	11009	IL24	0.146362
	1314	COPA	0.205211
	133	ADM	0.0363103
	1839	HBEGF	0.128366
	2764	GMFB	0.0605772
	2821	GPI	0.0136797
	2896	GRN	0.232004
	2919	CXCL1	0.0646705
	2921	CXCL3	0.105079
	3552	IL1A	0.251142
	3553	IL1B	0.101674
	356	FASLG	0.081654
	3600	IL15	0.098658
	3603	IL16	0.0239994
	3626	INHBC	0.0185859
	3627	CXCL10	0.0448361
	3972	LHB	0.11296
	3976	LIF	0.137079
	4050	LTB	0.298414
	5228	PGF	0.15593
	56034	PDGFC	0.0603319
	6398	SECTM1	0.0212153
	7038	TG	0.0136797
	7124	TNF	0.0495815
	7276	TTR	0.279618
	7292	TNFSF4	0.153224
	8620	NPFF	0.120102
	8740	TNFSF14	0.112438
	8742	TNFSF12	0.0158442
	8743	TNFSF10	0.0966522
	9255	AIMP1	0.0686044
	Eos ligands
	Entrez ID	Symbol	FDR
	10135	NAMPT	0.316086
	152189	CMTM8	0.330017
	27178	IL37	0.260796
	3456	IFNB1	0.368658
	3569	IL6	0.268605
	3603	IL16	0.231902
	4050	LTB	0.136774
	4693	NDP	0.209159
	4908	NTF3	0.285019
	5368	PNOC	0.0766777
	59067	IL21	0.291809
	7474	WNT5A	0.0977337
	8600	TNFSF11	0.0668158
	8743	TNFSF10	0.278881
	9966	TNFSF15	0.340587
	Baso ligands
	Entrez ID	Symbol	FDR
	10850	CCL27	0.123094
	11009	IL24	0.0878232
	11172	INSL6	0.0981425
	1325	CORT	0.190902
	152189	CMTM8	0.0639524
	1908	EDN3	0.115962
	2246	FGF1	0.134127
	2259	FGF14	0.18738
	22943	DKK1	0.304234
	2323	FLT3LG	0.162301
	2660	MSTN	0.136644
	2661	GDF9	0.150799
	2688	GH1	0.100647
	27178	IL37	0.0904478
	27302	BMP10	0.151851
	2980	GUCA2A	0.237341
	3456	IFNB1	0.121279
	3467	IFNW1	0.128495
	3558	IL2	0.160592
	3569	IL6	0.0485899
	3574	IL7	0.176959
	3625	INHBB	0.265544
	3952	LEP	0.259253
	4050	LTB	0.128246
	4295	MLN	0.22426
	4693	NDP	0.171971
	4852	NPY	0.20747
	4880	NPPC	0.271916
	4908	NTF3	0.19803
	4922	NTS	0.16063
	4982	TNFRSF11B	0.0881063
	51561	IL23A	0.0576949
	5367	PMCH	0.30964
	5368	PNOC	0.0795762
	55801	IL26	0.279943
	59067	IL21	0.173683
	627	BDNF	0.253893
	6361	CCL17	0.0932128
	6366	CCL21	0.287875
	652	BMP4	0.338647
	6997	TDGF1	0.236773
	7040	TGFB1	0.142617
	7474	WNT5A	0.155748
	9210	BMP15	0.244646
	9370	ADIPOQ	0.171843
	9966	TNFSF15	0.11752
	PreB ligands
	Entrez ID	Symbol	FDR
	1114	CHGB	0.0845671
	11172	INSL6	0.091579
	1325	CORT	0.02829
	152189	CMTM8	0.178647
	182	JAG1	0.169295
	2246	FGF1	0.153678
	22943	DKK1	0.0945729
	2323	FLT3LG	0.0592094
	2660	MSTN	0.0832766
	2668	GDNF	0.168157
	2688	GH1	0.0901659
	27178	IL37	0.157513
	27302	BMP10	0.127771
	27329	ANGPTL3	0.0374459
	2922	GRP	0.0309355
	2980	GUCA2A	0.141671
	3442	IFNA5	0.118294
	3456	IFNB1	0.128692
	3552	IL1A	0.0812783
	3558	IL2	0.11488
	3569	IL6	0.266643
	3574	IL7	0.252827
	3593	IL12B	0.149722
	3596	IL13	0.126401
	4295	MLN	0.0913787
	4852	NPY	0.0439497
	4908	NTF3	0.100149
	5697	PYY	0.0890847
	59067	IL21	0.170207
	6364	CCL20	0.122185
	6997	TDGF1	0.166564
	7042	TGFB2	0.0753649
	7473	WNT3	0.188266
	7474	WNT5A	0.166244
	8074	FGF23	0.21926
	9210	BMP15	0.14545
	9370	ADIPOQ	0.161684
	9966	TNFSF15	0.110536
B. Differentially over-expressed receptor genes of each cell type
	HSC receptors
	Entrez ID	Symbol	FDR
	10203	CALCRL	0.0400814
	10266	RAMP2	0.0300265
	10267	RAMP1	0.162128
	11171	STRAP	0.0623061
	1407	CRY1	0.191872
	1441	CSF3R	0.0325178
	2041	EPHA1	0.171885
	2057	EPOR	0.223637
	2064	ERBB2	0.127336
	2066	ERBB4	0.180111
	2099	ESR1	0.113007
	2149	F2R	0.0484977
	2150	F2RL1	0.0241339
	2151	F2RL2	0.0841838
	2260	FGFR1	0.068308
	2280	FKBP1A	0.19924
	2322	FLT3	0.114473
	2324	FLT4	0.0605373
	2901	GRIK5	0.0933487
	30008	EFEMP2	0.0391351
	3455	IFNAR2	0.314119
	3554	IL1R1	0.0319509
	3556	IL1RAP	0.10266
	3572	IL6ST	0.0117126
	3590	IL11RA	0.14117
	3595	IL12RB2	0.0188167
	3678	ITGA5	0.00394151
	3680	ITGA9	0.0149359
	3815	KIT	0.0461469
	3949	LDLR	0.00427988
	4035	LRP1	0.186891
	4041	LRP5	0.0012818
	4055	LTBR	0.00624736
	4157	MC1R	0.105254
	4352	MPL	0.0152098
	4851	NOTCH1	0.293348
	4882	NPR2	0.0613481
	4883	NPR3	0.00110423
	4987	OPRL1	0.0503227
	51094	ADIPOR1	0.258792
	51330	TNFRSF12A	0.0711225
	51599	LSR	0.000847889
	5784	PTPN14	0.132696
	6238	RRBP1	0.00566808
	6259	RYK	0.00800759
	6272	SORT1	0.00380629
	6405	SEMA3F	0.168311
	64221	ROBO3	0.00358389
	6510	SLC1A5	0.241268
	659	BMPR2	0.0632056
	7010	TEK	0.011254
	7046	TGFBR1	0.0828035
	7068	THRB	0.143874
	7132	TNFRSF1A	0.183157
	7293	TNFRSF4	0.143961
	7433	VIPR1	0.173259
	7855	FZD5	0.186756
	81608	FIP1L1	0.045558
	8323	FZD6	0.00530429
	8425	LTBP4	0.188209
	84818	IL17RC	0.0736132
	8718	TNFRSF25	0.189582
	8792	TNFRSF11A	0.0485759
	8793	TNFRSF10D	0.000750764
	8795	TNFRSF10B	0.0848354
	8809	IL18R1	0.00133175
	8828	NRP2	0.0230448
	90	ACVR1	0.0235725
	91	ACVR1B	0.145786
	920	CD4	0.119927
	93	ACVR2B	0.00274498
	945	CD33	0.0992973
	960	CD44	0.273331
	972	CD74	0.374062
	9968	MED12	0.288337
	MLP receptors
	Entrez ID	Symbol	FDR
	10203	CALCRL	0.0626404
	10267	RAMP1	0.17705
	10803	CCR9	0.0273084
	11171	STRAP	0.0434142
	1407	CRY1	0.289994
	1803	DPP4	0.00708828
	2066	ERBB4	0.191905
	2149	F2R	0.239405
	2150	F2RL1	0.0775649
	2151	F2RL2	0.0365051
	2321	FLT1	0.0354562
	2322	FLT3	0.181082
	2740	GLP1R	0.0712371
	2901	GRIK5	0.121465
	2925	GRPR	0.0115901
	30008	EFEMP2	0.104371
	3480	IGF1R	0.0768861
	355	FAS	0.141455
	3556	IL1RAP	0.0423879
	3563	IL3RA	0.14876
	3570	IL6R	0.0489538
	3572	IL6ST	0.185799
	3590	IL11RA	0.0217329
	3595	IL12RB2	0.232788
	3680	ITGA9	0.0868625
	3949	LDLR	0.0981187
	4055	LTBR	0.177071
	4851	NOTCH1	0.194759
	4854	NOTCH3	0.00627736
	4882	NPR2	0.043304
	4883	NPR3	0.128389
	5745	PTH1R	0.0876065
	5796	PTPRK	0.291508
	6238	RRBP1	0.350698
	6259	RYK	0.232999
	64221	ROBO3	0.109855
	659	BMPR2	0.151073
	7293	TNFRSF4	0.0102115
	81608	FIP1L1	0.0760443
	8323	FZD6	0.0972105
	8425	LTBP4	0.384369
	84818	IL17RC	0.293312
	8829	NRP1	0.00930335
	90	ACVR1	0.115192
	924	CD7	0.0186331
	960	CD44	0.211604
	CMP receptors
	Entrez ID	Symbol	FDR
	10025	MED16	0.082571
	10267	RAMP1	0.231989
	10381	TUBB3	0.148027
	10663	CXCR6	0.0183895
	1238	CCBP2	0.0508051
	187	APLNR	0.198851
	2041	EPHA1	0.140599
	2049	EPHB3	0.224597
	2260	FGFR1	0.194343
	2322	FLT3	0.305432
	2324	FLT4	0.209183
	2492	FSHR	0.0909512
	269	AMHR2	0.115386
	2826	CCR10	0.162136
	2901	GRIK5	0.247301
	3568	IL5RA	0.074779
	3595	IL12RB2	0.137121
	3674	ITGA2B	0.118327
	3680	ITGA9	0.371262
	3815	KIT	0.1919
	3949	LDLR	0.283825
	4017	LOXL2	0.146326
	4041	LRP5	0.339307
	4544	MTNR1B	0.0983709
	4883	NPR3	0.185525
	4914	NTRK1	0.0973819
	51330	TNFRSF12A	0.251669
	554	AVPR2	0.0596567
	5746	PTH2R	0.261124
	6238	RRBP1	0.282858
	6422	SFRP1	0.0285626
	64221	ROBO3	0.371859
	6755	SSTR5	0.0964083
	7186	TRAF2	0.0721006
	8323	FZD6	0.362198
	8425	LTBP4	0.0211693
	84818	IL17RC	0.202352
	8718	TNFRSF25	0.0724901
	8809	IL18R1	0.103576
	8828	NRP2	0.14879
	9180	OSMR	0.059731
	94	ACVRL1	0.0884507
	9862	MED24	0.205434
	9968	MED12	0.105988
	GMP receptors
	Entrez ID	Symbol	FDR
	10025	MED16	0.1871
	10267	RAMP1	0.0735153
	10381	TUBB3	0.380946
	117	ADCYAP1R1	0.156283
	1436	CSF1R	0.201527
	1441	CSF3R	0.201006
	1910	EDNRB	0.0887516
	2049	EPHB3	0.0938572
	2064	ERBB2	0.0751514
	2066	ERBB4	0.036664
	2150	F2RL1	0.226701
	2260	FGFR1	0.252496
	2322	FLT3	0.0238476
	23765	IL17RA	0.206757
	2901	GRIK5	0.256586
	3556	IL1RAP	0.17034
	3563	IL3RA	0.0969409
	3588	IL10RB	0.289492
	3595	IL12RB2	0.266578
	3680	ITGA9	0.296531
	3949	LDLR	0.371262
	4040	LRP6	0.0208777
	4055	LTBR	0.25088
	4157	MC1R	0.0692482
	4883	NPR3	0.340074
	4923	NTSR1	0.00627736
	51330	TNFRSF12A	0.105673
	5241	PGR	0.0257833
	5329	PLAUR	0.228534
	53832	IL20RA	0.021479
	554	AVPR2	0.183684
	5618	PRLR	0.0080479
	5784	PTPN14	0.047525
	6238	RRBP1	0.305229
	6385	SDC4	0.218053
	6422	SFRP1	0.161775
	64221	ROBO3	0.300205
	657	BMPR1A	0.0444616
	7068	THRB	0.0339181
	7132	TNFRSF1A	0.282493
	7186	TRAF2	0.230111
	7293	TNFRSF4	0.287844
	8323	FZD6	0.271289
	8425	LTBP4	0.250514
	84818	IL17RC	0.0317398
	8685	MARCO	0.174003
	945	CD33	0.0222785
	9862	MED24	0.279032
	9968	MED12	0.212206
	MEP receptors
	Entrez ID	Symbol	FDR
	10025	MED16	0.0714155
	10267	RAMP1	0.371859
	10381	TUBB3	0.202271
	10663	CXCR6	0.161918
	1233	CCR4	0.166875
	2057	EPOR	0.0961675
	2149	F2R	0.174652
	269	AMHR2	0.00627736
	2901	GRIK5	0.367452
	3568	IL5RA	0.0631989
	3674	ITGA2B	0.0277563
	3680	ITGA9	0.233695
	3815	KIT	0.0615795
	3949	LDLR	0.1953
	3953	LEPR	0.11066
	4017	LOXL2	0.140961
	4041	LRP5	0.146552
	4055	LTBR	0.202563
	4157	MC1R	0.28208
	4352	MPL	0.151649
	4882	NPR2	0.228321
	4883	NPR3	0.368979
	4914	NTRK1	0.00627736
	51330	TNFRSF12A	0.204384
	6238	RRBP1	0.113236
	64221	ROBO3	0.213129
	6510	SLC1A5	0.140283
	7037	TFRC	0.125503
	7067	THRA	0.0693749
	7186	TRAF2	0.0571752
	8323	FZD6	0.312435
	8425	LTBP4	0.205653
	8718	TNFRSF25	0.0378581
	924	CD7	0.171213
	945	CD33	0.263387
	9862	MED24	0.114678
	9968	MED12	0.0142688
	Mega receptors
	Entrez ID	Symbol	FDR
	11211	FZD10	0.215976
	1230	CCR1	0.295563
	1236	CCR7	0.12846
	135	ADORA2A	0.0798153
	1395	CRHR2	0.0929208
	148	ADRA1A	0.221513
	1909	EDNRA	0.350823
	2048	EPHB2	0.204949
	2261	FGFR3	0.10105
	2535	FZD2	0.148875
	2674	GFRA1	0.254065
	2696	GIPR	0.334638
	3172	HNF4A	0.172876
	3304	HSPA1B	0.319223
	3482	IGF2R	0.375723
	3559	IL2RA	0.084811
	3575	IL7R	0.0324481
	3673	ITGA2	0.202838
	3690	ITGB3	0.0163129
	3693	ITGB5	0.0301407
	3710	ITPR3	0.240457
	4052	LTBP1	0.0083157
	4233	MET	0.213536
	4889	NPY5R	0.151356
	4982	TNFRSF11B	0.206169
	4995	OR3A2	0.222601
	5021	OXTR	0.0315639
	5782	PTPN12	0.182756
	6385	SDC4	0.148457
	643	CXCR5	0.311937
	6752	SSTR2	0.277309
	780	DDR1	0.375913
	8321	FZD1	0.148119
	8807	IL18RAP	0.166427
	9002	F2RL3	0.0903084
	939	CD27	0.0898856
	EryB receptors
	Entrez ID	Symbol	FDR
	10148	EBI3	0.0551964
	10268	RAMP3	0.0277384
	10381	TUBB3	0.0049768
	10803	CCR9	0.0964069
	11171	STRAP	0.257955
	117	ADCYAP1R1	0.0366586
	1237	CCR8	0.158146
	1394	CRHR1	0.00898501
	1407	CRY1	0.00638528
	1909	EDNRA	0.147012
	2049	EPHB3	0.249987
	2057	EPOR	0.00609967
	2260	FGFR1	0.177397
	2264	FGFR4	0.0056449
	2348	FOLR1	0.0540931
	23495	TNFRSF13B	0.0454403
	238	ALK	0.0192195
	2532	DARC	0.00784632
	267	AMFR	0.00508658
	2674	GFRA1	0.127887
	2676	GFRA3	0.0319777
	269	AMHR2	0.246759
	2692	GHRHR	0.241866
	2693	GHSR	0.0917675
	2696	GIPR	0.202631
	2740	GLP1R	0.162829
	2826	CCR10	0.0480118
	2829	XCR1	0.00609967
	2862	MLNR	0.125296
	2905	GRIN2C	0.109881
	2908	NR3C1	0.265502
	3172	HNF4A	0.0677085
	3249	HPN	0.106513
	3303	HSPA1A	0.14923
	3304	HSPA1B	0.00560625
	3572	IL6ST	0.205179
	367	AR	0.101481
	3688	ITGB1	0.0687318
	3690	ITGB3	0.103824
	3693	ITGB5	0.193205
	3710	ITPR3	0.0457959
	3791	KDR	0.105497
	3848	KRT1	0.00360732
	3953	LEPR	0.00449597
	4035	LRP1	0.334901
	4052	LTBP1	0.142208
	4161	MC5R	0.102992
	4486	MST1R	0.0982502
	4544	MTNR1B	0.168677
	4829	NMBR	0.16361
	4854	NOTCH3	0.174105
	4886	NPY1R	0.0521633
	4887	NPY2R	0.0460939
	4915	NTRK2	0.122664
	4923	NTSR1	0.0990778
	4987	OPRL1	0.111606
	506	ATP5B	0.100457
	51094	ADIPOR1	0.00360732
	552	AVPR1A	0.00372294
	553	AVPR1B	0.0574066
	5540	PPYR1	0.0202668
	5727	PTCH1	0.163562
	5794	PTPRH	0.020874
	59340	HRH4	0.192598
	608	TNFRSF17	0.0864352
	6261	RYR1	0.0523091
	6344	SCTR	0.0451207
	6385	SDC4	0.0748077
	6405	SEMA3F	0.192881
	64096	GFRA4	0.0441973
	64106	NPFFR1	0.0943591
	643	CXCR5	0.203884
	6510	SLC1A5	0.0375425
	6751	SSTR1	0.0370331
	6753	SSTR3	0.0541751
	7037	TFRC	0.00360732
	7201	TRHR	0.118864
	7293	TNFRSF4	0.150241
	7434	VIPR2	0.0918498
	780	DDR1	0.0510628
	7855	FZD5	0.00622454
	79139	DERL1	0.00542189
	79602	ADIPOR2	0.0559484
	8643	PTCH2	0.126998
	8685	MARCO	0.169422
	8792	TNFRSF11A	0.084693
	8811	GALR2	0.132666
	9173	IL1RL1	0.115262
	93	ACVR2B	0.187601
	9340	GLP2R	0.0608882
	9372	ZFYVE9	0.0289548
	9611	NCOR1	0.183149
	9862	MED24	0.115533
	9969	MED13	0.220843
	Mono receptors
	Entrez ID	Symbol	FDR
	10134	BCAP31	0.0417632
	10902	BRD8	0.171715
	11188	NISCH	0.0762827
	1230	CCR1	0.0143041
	1436	CSF1R	0.0897037
	1438	CSF2RA	0.0106966
	1439	CSF2RB	0.105356
	1441	CSF3R	0.100405
	1524	CX3CR1	0.0978579
	154	ADRB2	0.167969
	2280	FKBP1A	0.0924562
	23765	IL17RA	0.0225655
	2550	GABBR1	0.0974032
	26469	PTPN18	0.0877308
	2908	NR3C1	0.179278
	3106	HLA-B	0.0115233
	3119	HLA-DQB1	0.0980603
	3303	HSPA1A	0.092548
	3304	HSPA1B	0.163716
	3455	IFNAR2	0.0853366
	3459	IFNGR1	0.0716233
	3460	IFNGR2	0.0244051
	3482	IGF2R	0.0692421
	355	FAS	0.155271
	3566	IL4R	0.216588
	3570	IL6R	0.075
	3587	IL10RA	0.0396618
	3588	IL10RB	0.0143187
	3597	IL13RA1	0.0143041
	3643	INSR	0.0721037
	3683	ITGAL	0.102885
	3685	ITGAV	0.0450216
	3689	ITGB2	0.0308986
	4035	LRP1	0.0154757
	4851	NOTCH1	0.10836
	4853	NOTCH2	0.0777961
	506	ATP5B	0.0968779
	51094	ADIPOR1	0.20886
	5329	PLAUR	0.0423294
	5782	PTPN12	0.125361
	6261	RYR1	0.158699
	6272	SORT1	0.185941
	7048	TGFBR2	0.0163283
	7056	THBD	0.0688829
	7132	TNFRSF1A	0.0484335
	7133	TNFRSF1B	0.0713026
	728	C5AR1	0.0388351
	7433	VIPR1	0.0548909
	79139	DERL1	0.184724
	79602	ADIPOR2	0.175421
	8202	NCOA3	0.0975335
	8321	FZD1	0.290362
	8764	TNFRSF14	0.125033
	8795	TNFRSF10B	0.0311296
	92	ACVR2A	0.062013
	920	CD4	0.023305
	9466	IL27RA	0.0845058
	9527	GOSR1	0.126045
	960	CD44	0.0138084
	9611	NCOR1	0.232468
	972	CD74	0.0332365
	Neut receptors
	Entrez ID	Symbol	FDR
	10134	BCAP31	0.0803656
	10381	TUBB3	0.29178
	10902	BRD8	0.142164
	11188	NISCH	0.0439827
	1230	CCR1	0.0966522
	1394	CRHR1	0.119192
	1407	CRY1	0.103953
	1436	CSF1R	0.0295527
	1439	CSF2RB	0.0974026
	1524	CX3CR1	0.0121212
	154	ADRB2	0.0105339
	2264	FGFR4	0.13385
	2280	FKBP1A	0.0237807
	23765	IL17RA	0.0958641
	2550	GABBR1	0.0592519
	26469	PTPN18	0.0316691
	269	AMHR2	0.297724
	29079	MED4	0.0342685
	2908	NR3C1	0.0183261
	3106	HLA-B	0.102309
	3119	HLA-DQB1	0.134389
	3303	HSPA1A	0.0932202
	3304	HSPA1B	0.18382
	3455	IFNAR2	0.0295527
	3459	IFNGR1	0.0439827
	3460	IFNGR2	0.0887157
	3482	IGF2R	0.0529774
	355	FAS	0.100313
	3560	IL2RB	0.013824
	3561	IL2RG	0.013824
	3566	IL4R	0.0838384
	3577	CXCR1	0.0290196
	3587	IL10RA	0.0764502
	3588	IL10RB	0.0966522
	3590	IL11RA	0.258285
	3597	IL13RA1	0.0966522
	3683	ITGAL	0.0105339
	3685	ITGAV	0.0961183
	3688	ITGB1	0.0983861
	3689	ITGB2	0.0829437
	4035	LRP1	0.111009
	4486	MST1R	0.148299
	4851	NOTCH1	0.0158442
	4853	NOTCH2	0.0360462
	506	ATP5B	0.13096
	50615	IL21R	0.119233
	51094	ADIPOR1	0.207897
	5329	PLAUR	0.0850216
	5727	PTCH1	0.0105339
	5782	PTPN12	0.0124387
	5794	PTPRH	0.0958874
	58513	EPS15L1	0.0840548
	6259	RYK	0.140236
	6385	SDC4	0.265774
	7048	TGFBR2	0.0966522
	7049	TGFBR3	0.0114863
	7056	THBD	0.121616
	7132	TNFRSF1A	0.0685137
	7133	TNFRSF1B	0.0439827
	728	C5AR1	0.0764502
	7433	VIPR1	0.093068
	7852	CXCR4	0.241929
	79139	DERL1	0.121789
	79602	ADIPOR2	0.102092
	8202	NCOA3	0.0532734
	8764	TNFRSF14	0.0704957
	8794	TNFRSF10C	0.0578699
	8795	TNFRSF10B	0.223683
	8807	IL18RAP	0.026811
	92	ACVR2A	0.0767614
	920	CD4	0.211104
	922	CD5L	0.0819694
	924	CD7	0.146978
	9282	MED14	0.0456358
	943	TNFRSF8	0.0341991
	9440	MED17	0.183914
	9527	GOSR1	0.0355844
	960	CD44	0.123965
	9611	NCOR1	0.0142023
	9969	MED13	0.0541051
	Eos receptors
	Entrez ID	Symbol	FDR
	1230	CCR1	0.218144
	1232	CCR3	0.00850168
	1235	CCR6	0.0824271
	1236	CCR7	0.270679
	1380	CR2	0.10424
	1439	CSF2RB	0.129382
	1524	CX3CR1	0.229363
	154	ADRB2	0.188388
	1909	EDNRA	0.32325
	2550	GABBR1	0.197405
	3117	HLA-DQA1	0.129573
	3119	HLA-DQB1	0.297746
	3455	IFNAR2	0.222983
	3459	IFNGR1	0.219067
	3460	IFNGR2	0.197645
	3482	IGF2R	0.293512
	3561	IL2RG	0.21761
	3568	IL5RA	0.330949
	3587	IL10RA	0.200477
	3588	IL10RB	0.208353
	3597	IL13RA1	0.264065
	4853	NOTCH2	0.19413
	5794	PTPRH	0.236519
	5796	PTPRK	0.0741236
	59340	HRH4	0.0115884
	643	CXCR5	0.256998
	7048	TGFBR2	0.19573
	728	C5AR1	0.255166
	7852	CXCR4	0.178668
	8202	NCOA3	0.217681
	8600	TNFSF11	0.0668158
	972	CD74	0.168937
	Baso receptors
	Entrez ID	Symbol	FDR
	11211	FZD10	0.246402
	1235	CCR6	0.0232189
	1236	CCR7	0.0832272
	135	ADORA2A	0.0713217
	1380	CR2	0.0371725
	1395	CRHR2	0.13925
	148	ADRA1A	0.170473
	1909	EDNRA	0.219269
	23495	TNFRSF13B	0.165846
	2674	GFRA1	0.333048
	2696	GIPR	0.199883
	3117	HLA-DQA1	0.0960363
	3119	HLA-DQB1	0.162778
	3172	HNF4A	0.266163
	3460	IFNGR2	0.276196
	3559	IL2RA	0.184803
	3566	IL4R	0.160966
	3597	IL13RA1	0.249721
	3604	TNFRSF9	0.151403
	3710	ITPR3	0.25616
	3791	KDR	0.3118
	4233	MET	0.154337
	4829	NMBR	0.180335
	4853	NOTCH2	0.29065
	4887	NPY2R	0.190193
	4889	NPY5R	0.0653728
	4982	TNFRSF11B	0.0881063
	5796	PTPRK	0.0502313
	59340	HRH4	0.239251
	608	TNFRSF17	0.296084
	6262	RYR2	0.118936
	643	CXCR5	0.138877
	658	BMPR1B	0.144416
	780	DDR1	0.186678
	7852	CXCR4	0.213826
	8202	NCOA3	0.274823
	8321	FZD1	0.255322
	8811	GALR2	0.277869
	9372	ZFYVE9	0.2243
	958	CD40	0.0769911
	972	CD74	0.171526
	PreB receptors
	Entrez ID	Symbol	FDR
	11211	FZD10	0.0551209
	1236	CCR7	0.191091
	1909	EDNRA	0.0606421
	2048	EPHB2	0.04329
	2696	GIPR	0.0789734
	2862	MLNR	0.139069
	3593	IL12B	0.149722
	3673	ITGA2	0.0370491
	3693	ITGB5	0.158618
	3710	ITPR3	0.113636
	3791	KDR	0.0934343
	3977	LIFR	0.105812
	4881	NPR1	0.0995001
	4916	NTRK3	0.128644
	51554	CCRL1	0.0522418
	5803	PTPRZ1	0.0716379
	64109	CRLF2	0.0833333
	643	CXCR5	0.193178
	6752	SSTR2	0.0774883
	7852	CXCR4	0.0800415
	8321	FZD1	0.0931656
	8324	FZD7	0.0635281
	8325	FZD8	0.114627
	939	CD27	0.0567304
