# Supplementary material for: Intercellular network structure and regulatory motifs in the human hematopoietic system
Source: Mol Syst Biol. 2014 Jul 15;10(7):741. doi: 10.15252/msb.20145141 (PMC4299490; doi:10.15252/msb.20145141)
Supplement: Supplementary file 13 — Supplementary Table S4 [file msb0010-0741-sd13.xlsx]

## Sheet: Sheet1
Signal type
P	Paracrine
A	Autocrine
Receptor type
H	Interaction between a ligand and a heteromultimeric receptor
S	Interaction between a ligand and the signaling arms of a heteromultimeric receptor
B	Interaction between a ligand and the binding arms of a heteromultimeric receptor
M	Interaction between a ligand and a monomeric receptor
Source	Target	Ligand Entrez ID	Receptor Entrez ID	Ligand Symbol	Receptor Symbol	miScore	Signal type	Receptor type
Baso	MLP	3569	3570	IL6	IL6R	79	P	H
Baso	MLP	3569	3572	IL6	IL6ST	45	P
Baso	Neut	3558	3560	IL2	IL2RB	71	P	H
Baso	Neut	3558	3561	IL2	IL2RG	63	P
Baso	Neut	59067	50615	IL21	IL21R	5	P	H
Baso	Neut	59067	3561	IL21	IL2RG	5	P
Eos	MLP	3569	3570	IL6	IL6R	79	P	H
Eos	MLP	3569	3572	IL6	IL6ST	45	P
Eos	Neut	59067	50615	IL21	IL21R	5	P	H
Eos	Neut	59067	3561	IL21	IL2RG	5	P
EryB	HSCe	3589	3590	IL11	IL11RA	49	P	H
EryB	HSCe	3589	3572	IL11	IL6ST	29	P
EryB	MLP	3589	3590	IL11	IL6ST	49	P	H
EryB	MLP	3589	3572	IL11	IL6ST	29	P
EryB	Neut	59067	50615	IL21	IL21R	5	P	H
EryB	Neut	59067	3561	IL21	IL2RG	5	P
GMP	Neut	3558	3560	IL2	IL2RB	71	P	H
GMP	Neut	3558	3561	IL2	IL2RG	63	P
Mega	Eos	3567	1439	IL5	CSF2RB	13	P	H
Mega	Eos	3567	3568	IL5	IL5RA	65	P
Mega	MLP	3569	3570	IL6	IL6R	79	P	H
Mega	MLP	3569	3572	IL6	IL6ST	45	P
Mega	Neut	3558	3560	IL2	IL2RB	71	P	H
Mega	Neut	3558	3561	IL2	IL2RG	63	P
Mega	Neut	59067	3561	IL21	IL2RG	5	P	H
Mega	Neut	59067	50615	IL21	IL21R	5	P
PreB	Baso	3596	3566	IL13	IL4R	29	P	H
PreB	Baso	3596	3597	IL13	IL13RA1	46	P
PreB	Neut	3558	3560	IL2	IL2RB	71	P	H
PreB	Neut	3558	3561	IL2	IL2RG	63	P
PreB	Neut	3596	3566	IL13	IL4R	29	P	H
PreB	Neut	3596	3597	IL13	IL13RA1	46	P
PreB	Neut	59067	3561	IL21	IL2RG	5	P	H
PreB	Neut	59067	50615	IL21	IL21R	5	P
PreB	Mono	3596	3566	IL13	IL4R	29	P	H
PreB	Mono	3596	3597	IL13	IL13RA1	46	P
PreB	MLP	3569	3570	IL6	IL6R	79	P	H
PreB	MLP	3569	3572	IL6	IL6ST	45	P
CMP	Eos	3562	1439	IL3	CSF2RB	14	P	S
Mono	Eos	3600	3561	IL15	IL2RG	36	P	S
Neut	Eos	3600	3561	IL15	IL2RG	36	P
Baso	Eos	3558	3561	IL2	IL2RG	63	P
GMP	Eos	3558	3561	IL2	IL2RG	63	P
Mega	Eos	3558	3561	IL2	IL2RG	63	P
PreB	Eos	3558	3561	IL2	IL2RG	63	P
Baso	Eos	59067	3561	IL21	IL2RG	5	P	S
Eos	Eos	59067	3561	IL21	IL2RG	5	A
EryB	Eos	59067	3561	IL21	IL2RG	5	P
Mega	Eos	59067	3561	IL21	IL2RG	5	P
PreB	Eos	59067	3561	IL21	IL2RG	5	P
Baso	Eos	3574	3561	IL7	IL2RG	36	P	S
Mega	Eos	3574	3561	IL7	IL2RG	36	P
MEP	Eos	3574	3561	IL7	IL2RG	36	P
PreB	Eos	3574	3561	IL7	IL2RG	36	P
EryB	EryB	1489	3572	CTF1	IL6ST	3	A	S
EryB	EryB	3589	3572	IL11	IL6ST	29	A	S
Baso	EryB	3569	3572	IL6	IL6ST	45	P	S
Eos	EryB	3569	3572	IL6	IL6ST	45	P
Mega	EryB	3569	3572	IL6	IL6ST	45	P
PreB	EryB	3569	3572	IL6	IL6ST	45	P
EryB	EryB	3976	3572	LIF	IL6ST	44	A	S
Neut	EryB	3976	3572	LIF	IL6ST	44	P
EryB	EryB	5008	3572	OSM	IL6ST	26	A	S
GMP	EryB	5008	3572	OSM	IL6ST	26	P
EryB	HSCe	1489	3572	CTF1	IL6ST	3	P	S
Baso	HSCe	3569	3572	IL6	IL6ST	45	P	S
Eos	HSCe	3569	3572	IL6	IL6ST	45	P
Mega	HSCe	3569	3572	IL6	IL6ST	45	P
PreB	HSCe	3569	3572	IL6	IL6ST	45	P
EryB	HSCe	3976	3572	LIF	IL6ST	44	P	S
Neut	HSCe	3976	3572	LIF	IL6ST	44	P
EryB	HSCe	5008	3572	OSM	IL6ST	26	P	S
GMP	HSCe	5008	3572	OSM	IL6ST	26	P
EryB	MLP	1489	3572	CTF1	IL6ST	3	P	S
EryB	MLP	3976	3572	LIF	IL6ST	44	P	S
Neut	MLP	3976	3572	LIF	IL6ST	44	P
EryB	MLP	5008	3572	OSM	IL6ST	26	P	S
GMP	MLP	5008	3572	OSM	IL6ST	26	P
CMP	Mono	3562	1439	IL3	CSF2RB	14	P	S
Mega	Mono	3567	1439	IL5	CSF2RB	13	P	S
CMP	Neut	3562	1439	IL3	CSF2RB	14	P	S
Mono	Neut	3600	3561	IL15	IL2RG	36	P	S
Neut	Neut	3600	3561	IL15	IL2RG	36	A
Mega	Neut	3567	1439	IL5	CSF2RB	13	P	S
Baso	Neut	3574	3561	IL7	IL2RG	36	P	S
Mega	Neut	3574	3561	IL7	IL2RG	36	P
MEP	Neut	3574	3561	IL7	IL2RG	36	P
PreB	Neut	3574	3561	IL7	IL2RG	36	P
Baso	Baso	3558	3559	IL2	IL2RA	75	A	B
GMP	Baso	3558	3559	IL2	IL2RA	75	P
Mega	Baso	3558	3559	IL2	IL2RA	75	P
PreB	Baso	3558	3559	IL2	IL2RA	75	P
Mega	CMP	3567	3568	IL5	IL5RA	65	P	B
EryB	CMP	5008	9180	OSM	OSMR	9	P	B
GMP	CMP	5008	9180	OSM	OSMR	9	P
CMP	GMP	3562	3563	IL3	IL3RA	42	P	B
Baso	Mega	3558	3559	IL2	IL2RA	75	P	B
GMP	Mega	3558	3559	IL2	IL2RA	75	P
Mega	Mega	3558	3559	IL2	IL2RA	75	A
PreB	Mega	3558	3559	IL2	IL2RA	75	P
Baso	Mega	3574	3575	IL7	IL7R	62	P	B
Mega	Mega	3574	3575	IL7	IL7R	62	A
MEP	Mega	3574	3575	IL7	IL7R	62	P
PreB	Mega	3574	3575	IL7	IL7R	62	P
Mega	MEP	3567	3568	IL5	IL5RA	65	P	B
CMP	MLP	3562	3563	IL3	IL3RA	42	P	B
PreB	Eos	3596	3597	IL13	IL13RA1	46	P	B
Baso	Mono	3569	3570	IL6	IL6R	79	P	B
Eos	Mono	3569	3570	IL6	IL6R	79	P
Mega	Mono	3569	3570	IL6	IL6R	79	P
PreB	Mono	3569	3570	IL6	IL6R	79	P
Mono	Neut	3600	3560	IL15	IL2RB	25	P	B
Neut	Neut	3600	3560	IL15	IL2RB	25	A
EryB	PreB	1489	3977	CTF1	LIFR	1	P	B
EryB	PreB	3976	3977	LIF	LIFR	59	P	B
Neut	PreB	3976	3977	LIF	LIFR	59	P
EryB	PreB	5008	3977	OSM	LIFR	14	P	B
GMP	PreB	5008	3977	OSM	LIFR	14	P
Baso	HSCe	3625	90	INHBB	ACVR1	80	P	M
Baso	MLP	3625	90	INHBB	ACVR1	80	P	M
Baso	Baso	9210	658	BMP15	BMPR1B	80	A	M
Baso	Baso	652	658	BMP4	BMPR1B	80	A	M
Baso	Baso	2661	658	GDF9	BMPR1B	3	A	M
Baso	Baso	6366	1236	CCL21	CCR7	44	A	M
Baso	Baso	1908	1909	EDN3	EDNRA	5	A	M
Baso	Baso	7474	8321	WNT5A	FZD1	54	A	M
Baso	Baso	11172	3710	INSL6	ITPR3	3	A	M
Baso	Baso	11172	5796	INSL6	PTPRK	3	A	M
Baso	Baso	652	9372	BMP4	ZFYVE9	2	A	M
Baso	CMP	7040	94	TGFB1	ACVRL1	80	P	M
Baso	CMP	6366	1238	CCL21	CCBP2	38	P	M
Baso	CMP	10850	1238	CCL27	CCBP2	23	P	M
Baso	CMP	6366	2826	CCL21	CCR10	38	P	M
Baso	CMP	10850	2826	CCL27	CCR10	27	P	M
Baso	CMP	11172	2041	INSL6	EPHA1	3	P	M
Baso	CMP	11172	2049	INSL6	EPHB3	3	P	M
Baso	CMP	2246	2260	FGF1	FGFR1	80	P	M
Baso	CMP	2323	2322	FLT3L	FLT3	1	P	M
Baso	CMP	27178	8809	IL37	IL18R1	47	P	M
Baso	CMP	22943	4041	DKK1	LRP5	8	P	M
Baso	CMP	4693	4041	NDP	LRP5	15	P	M
Baso	CMP	7040	8425	TGFB1	LTBP4	3	P	M
Baso	CMP	4880	4883	NPPC	NPR3	5	P	M
Baso	CMP	4908	4914	NTF3	NTRK1	75	P	M
Baso	CMP	1325	6755	CORT	SSTR5	13	P	M
Baso	CMP	9966	8718	TNFSF15	TNFRSF25	79	P	M
Baso	Eos	6366	1236	CCL21	CCR7	44	P	M
Baso	Eos	1908	1909	EDN3	EDNRA	5	P	M
Baso	Eos	3456	3455	IFNB1	IFNAR2	6	P	M
Baso	Eos	3467	3455	IFNW1	IFNAR2	5	P	M
Baso	Eos	11172	5796	INSL6	PTPRK	3	P	M
Baso	Eos	7040	7048	TGFB1	TGFBR2	80	P	M
Baso	Eos	4982	8600	TNFRSF11B	TNFSF11	13	P	M
Baso	EryB	3625	93	INHBB	ACVR2B	80	P	M
Baso	EryB	2660	93	MSTN	ACVR2B	80	P	M
Baso	EryB	9370	51094	ADIPOQ	ADIPOR1	1	P	M
Baso	EryB	9370	79602	ADIPOQ	ADIPOR2	3	P	M
Baso	EryB	11172	238	INSL6	ALK	3	P	M
Baso	EryB	6366	2826	CCL21	CCR10	38	P	M
Baso	EryB	10850	2826	CCL27	CCR10	27	P	M
Baso	EryB	6361	1237	CCL17	CCR8	10	P	M
Baso	EryB	6361	2532	CCL17	DARC	3	P	M
Baso	EryB	1908	1909	EDN3	EDNRA	5	P	M
Baso	EryB	11172	2049	INSL6	EPHB3	3	P	M
Baso	EryB	2246	2260	FGF1	FGFR1	80	P	M
Baso	EryB	2246	2264	FGF1	FGFR4	80	P	M
Baso	EryB	2259	2264	FGF14	FGFR4	1	P	M
Baso	EryB	7474	7855	WNT5A	FZD5	64	P	M
Baso	EryB	1325	2693	CORT	GHSR	3	P	M
Baso	EryB	11172	3710	INSL6	ITPR3	3	P	M
Baso	EryB	3952	3953	LEP	LEPR	8	P	M
Baso	EryB	7040	4052	TGFB1	LTBP1	5	P	M
Baso	EryB	4295	2862	MLN	MLNR	20	P	M
Baso	EryB	4852	4886	NPY	NPY1R	19	P	M
Baso	EryB	627	4915	BDNF	NTRK2	80	P	M
Baso	EryB	4908	4915	NTF3	NTRK2	77	P	M
Baso	EryB	4922	4923	NTS	NTSR1	5	P	M
Baso	EryB	5368	4987	PNOC	OPRL1	21	P	M
Baso	EryB	1325	6751	CORT	SSTR1	13	P	M
Baso	EryB	1325	6753	CORT	SSTR3	13	P	M
Baso	EryB	2688	11171	GH1	STRAP	3	P	M
Baso	EryB	652	9372	BMP4	ZFYVE9	2	P	M
Baso	GMP	652	657	BMP4	BMPR1A	80	P	M
Baso	GMP	2661	657	GDF9	BMPR1A	9	P	M
Baso	GMP	3952	945	LEP	CD33	3	P	M
Baso	GMP	1908	1910	EDN3	EDNRB	6	P	M
Baso	GMP	11172	2049	INSL6	EPHB3	3	P	M
Baso	GMP	2246	2260	FGF1	FGFR1	80	P	M
Baso	GMP	2323	2322	FLT3L	FLT3	1	P	M
Baso	GMP	11009	53832	IL24	IL20RA	5	P	M
Baso	GMP	55801	53832	IL26	IL20RA	3	P	M
Baso	GMP	22943	4040	DKK1	LRP6	13	P	M
Baso	GMP	7040	8425	TGFB1	LTBP4	3	P	M
Baso	GMP	4050	4055	LTB	LTBR	10	P	M
Baso	GMP	4880	4883	NPPC	NPR3	5	P	M
Baso	GMP	4922	4923	NTS	NTSR1	5	P	M
Baso	GMP	2688	5618	GH1	PRLR	15	P	M
Baso	GMP	4050	7132	LTB	TNFRSF1A	5	P	M
Baso	HSCe	3625	91	INHBB	ACVR1B	80	P	M
Baso	HSCe	6997	91	TDGF1	ACVR1B	8	P	M
Baso	HSCe	3625	93	INHBB	ACVR2B	80	P	M
Baso	HSCe	2660	93	MSTN	ACVR2B	80	P	M
Baso	HSCe	9370	51094	ADIPOQ	ADIPOR1	1	P	M
Baso	HSCe	27302	659	BMP10	BMPR2	1	P	M
Baso	HSCe	9210	659	BMP15	BMPR2	1	P	M
Baso	HSCe	652	659	BMP4	BMPR2	18	P	M
Baso	HSCe	2661	659	GDF9	BMPR2	8	P	M
Baso	HSCe	3952	945	LEP	CD33	3	P	M
Baso	HSCe	11172	2041	INSL6	EPHA1	3	P	M
Baso	HSCe	2246	2260	FGF1	FGFR1	80	P	M
Baso	HSCe	7040	2280	TGFB1	FKBP1A	5	P	M
Baso	HSCe	2323	2322	FLT3L	FLT3	1	P	M
Baso	HSCe	7474	7855	WNT5A	FZD5	64	P	M
Baso	HSCe	3456	3455	IFNB1	IFNAR2	6	P	M
Baso	HSCe	3467	3455	IFNW1	IFNAR2	5	P	M
Baso	HSCe	27178	8809	IL37	IL18R1	47	P	M
Baso	HSCe	22943	4041	DKK1	LRP5	8	P	M
Baso	HSCe	4693	4041	NDP	LRP5	15	P	M
Baso	HSCe	7040	8425	TGFB1	LTBP4	3	P	M
Baso	HSCe	4050	4055	LTB	LTBR	10	P	M
Baso	HSCe	4880	4882	NPPC	NPR2	9	P	M
Baso	HSCe	4880	4883	NPPC	NPR3	5	P	M
Baso	HSCe	5368	4987	PNOC	OPRL1	21	P	M
Baso	HSCe	627	6272	BDNF	SORT1	21	P	M
Baso	HSCe	2688	11171	GH1	STRAP	3	P	M
Baso	HSCe	7040	7046	TGFB1	TGFBR1	80	P	M
Baso	HSCe	4050	7132	LTB	TNFRSF1A	5	P	M
Baso	HSCe	9966	8718	TNFSF15	TNFRSF25	79	P	M
Baso	Mega	6366	1236	CCL21	CCR7	44	P	M
Baso	Mega	1908	1909	EDN3	EDNRA	5	P	M
Baso	Mega	2246	2261	FGF1	FGFR3	80	P	M
Baso	Mega	7474	8321	WNT5A	FZD1	54	P	M
Baso	Mega	7474	2535	WNT5A	FZD2	1	P	M
Baso	Mega	11172	3710	INSL6	ITPR3	3	P	M
Baso	Mega	7040	4052	TGFB1	LTBP1	5	P	M
Baso	Mega	1325	6752	CORT	SSTR2	8	P	M
Baso	MEP	6361	1233	CCL17	CCR4	31	P	M
Baso	MEP	3952	945	LEP	CD33	3	P	M
Baso	MEP	3952	3953	LEP	LEPR	8	P	M
Baso	MEP	22943	4041	DKK1	LRP5	8	P	M
Baso	MEP	4693	4041	NDP	LRP5	15	P	M
Baso	MEP	7040	8425	TGFB1	LTBP4	3	P	M
Baso	MEP	4050	4055	LTB	LTBR	10	P	M
Baso	MEP	4880	4882	NPPC	NPR2	9	P	M
Baso	MEP	4880	4883	NPPC	NPR3	5	P	M
Baso	MEP	4908	4914	NTF3	NTRK1	75	P	M
Baso	MEP	9966	8718	TNFSF15	TNFRSF25	79	P	M
Baso	MLP	27302	659	BMP10	BMPR2	1	P	M
Baso	MLP	9210	659	BMP15	BMPR2	1	P	M
Baso	MLP	652	659	BMP4	BMPR2	18	P	M
Baso	MLP	2661	659	GDF9	BMPR2	8	P	M
Baso	MLP	2323	2322	FLT3L	FLT3	1	P	M
Baso	MLP	7040	8425	TGFB1	LTBP4	3	P	M
Baso	MLP	4050	4055	LTB	LTBR	10	P	M
Baso	MLP	4880	4882	NPPC	NPR2	9	P	M
Baso	MLP	4880	4883	NPPC	NPR3	5	P	M
Baso	MLP	11172	5796	INSL6	PTPRK	3	P	M
Baso	MLP	2688	11171	GH1	STRAP	3	P	M
Baso	Mono	2661	92	GDF9	ACVR2A	5	P	M
Baso	Mono	3625	92	INHBB	ACVR2A	80	P	M
Baso	Mono	9370	51094	ADIPOQ	ADIPOR1	1	P	M
Baso	Mono	9370	79602	ADIPOQ	ADIPOR2	3	P	M
Baso	Mono	7040	2280	TGFB1	FKBP1A	5	P	M
Baso	Mono	7474	8321	WNT5A	FZD1	54	P	M
Baso	Mono	3456	3455	IFNB1	IFNAR2	6	P	M
Baso	Mono	3467	3455	IFNW1	IFNAR2	5	P	M
Baso	Mono	7040	3685	TGFB1	ITGAV	3	P	M
Baso	Mono	627	6272	BDNF	SORT1	21	P	M
Baso	Mono	7040	7048	TGFB1	TGFBR2	80	P	M
Baso	Mono	4050	7132	LTB	TNFRSF1A	5	P	M
Baso	Neut	2661	92	GDF9	ACVR2A	5	P	M
Baso	Neut	3625	92	INHBB	ACVR2A	80	P	M
Baso	Neut	9370	51094	ADIPOQ	ADIPOR1	1	P	M
Baso	Neut	9370	79602	ADIPOQ	ADIPOR2	3	P	M
Baso	Neut	2246	2264	FGF1	FGFR4	80	P	M
Baso	Neut	2259	2264	FGF14	FGFR4	1	P	M
Baso	Neut	7040	2280	TGFB1	FKBP1A	5	P	M
Baso	Neut	3456	3455	IFNB1	IFNAR2	6	P	M
Baso	Neut	3467	3455	IFNW1	IFNAR2	5	P	M
Baso	Neut	3558	50615	IL2	IL21R	3	P	M
Baso	Neut	7040	3685	TGFB1	ITGAV	3	P	M
Baso	Neut	7040	7048	TGFB1	TGFBR2	80	P	M
Baso	Neut	7040	7049	TGFB1	TGFBR3	66	P	M
Baso	Neut	4050	7132	LTB	TNFRSF1A	5	P	M
Baso	PreB	6366	1236	CCL21	CCR7	44	P	M
Baso	PreB	6366	51554	CCL21	CCRL1	38	P	M
Baso	PreB	1908	1909	EDN3	EDNRA	5	P	M
Baso	PreB	7474	8321	WNT5A	FZD1	54	P	M
Baso	PreB	51561	3593	IL23A	IL12B	34	P	M
Baso	PreB	11172	3710	INSL6	ITPR3	3	P	M
Baso	PreB	4295	2862	MLN	MLNR	20	P	M
Baso	PreB	4908	4916	NTF3	NTRK3	80	P	M
Baso	PreB	1325	6752	CORT	SSTR2	8	P	M
CMP	Mega	7276	3575	TTR	IL7R	2	P	M
CMP	Baso	649	148	BMP1	ADRA1A	3	P	M
CMP	Baso	6363	1236	CCL19	CCR7	50	P	M
CMP	Baso	6366	1236	CCL21	CCR7	44	P	M
CMP	Baso	959	958	CD40LG	CD40	20	P	M
CMP	Baso	7276	780	TTR	DDR1	3	P	M
CMP	Baso	51083	8811	GAL	GALR2	3	P	M
CMP	Baso	7424	3791	VEGFC	KDR	23	P	M
CMP	Baso	5197	8202	PF4V1	NCOA3	15	P	M
CMP	Baso	7276	8202	TTR	NCOA3	15	P	M
CMP	Baso	3714	4853	JAG2	NOTCH2	38	P	M
CMP	Baso	3714	4853	JAG2	NOTCH2	1	P	M
CMP	Baso	5197	6262	PF4V1	RYR2	15	P	M
CMP	Baso	7276	6262	TTR	RYR2	15	P	M
CMP	CMP	551	554	AVP	AVPR2	5	A	M
CMP	CMP	6356	1238	CCL11	CCBP2	80	A	M
CMP	CMP	6363	1238	CCL19	CCBP2	38	A	M
CMP	CMP	6366	1238	CCL21	CCBP2	38	A	M
CMP	CMP	6363	2826	CCL19	CCR10	38	A	M
CMP	CMP	6366	2826	CCL21	CCR10	38	A	M
CMP	CMP	7276	2260	TTR	FGFR1	3	A	M
CMP	CMP	7424	2324	VEGFC	FLT4	32	A	M
CMP	CMP	3606	8809	IL18	IL18R1	13	A	M
CMP	CMP	7424	3680	VEGFC	ITGA9	3	A	M
CMP	CMP	7276	8425	TTR	LTBP4	3	A	M
CMP	CMP	7424	8828	VEGFC	NRP2	5	A	M
CMP	CMP	7276	64221	TTR	ROBO3	8	A	M
CMP	Eos	6368	1230	CCL23	CCR1	80	P	M
CMP	Eos	6356	1232	CCL11	CCR3	80	P	M
CMP	Eos	6369	1232	CCL24	CCR3	80	P	M
CMP	Eos	6363	1236	CCL19	CCR7	50	P	M
CMP	Eos	6366	1236	CCL21	CCR7	44	P	M
CMP	Eos	5197	2550	PF4V1	GABBR1	12	P	M
CMP	Eos	7276	2550	TTR	GABBR1	15	P	M
CMP	Eos	5197	8202	PF4V1	NCOA3	15	P	M
CMP	Eos	7276	8202	TTR	NCOA3	15	P	M
CMP	Eos	3714	4853	JAG2	NOTCH2	38	P	M
CMP	Eos	3714	4853	JAG2	NOTCH2	1	P	M
CMP	EryB	4192	238	MDK	ALK	3	P	M
CMP	EryB	551	552	AVP	AVPR1A	5	P	M
CMP	EryB	551	553	AVP	AVPR1B	5	P	M
CMP	EryB	6363	2826	CCL19	CCR10	38	P	M
CMP	EryB	6366	2826	CCL21	CCR10	38	P	M
CMP	EryB	7276	780	TTR	DDR1	3	P	M
CMP	EryB	5197	79139	PF4V1	DERL1	15	P	M
CMP	EryB	7276	79139	TTR	DERL1	15	P	M
CMP	EryB	2056	2057	EPO	EPOR	74	P	M
CMP	EryB	7276	2260	TTR	FGFR1	3	P	M
CMP	EryB	8822	2264	FGF17	FGFR4	5	P	M
CMP	EryB	2248	2264	FGF3	FGFR4	80	P	M
CMP	EryB	2251	2264	FGF6	FGFR4	80	P	M
CMP	EryB	2253	2264	FGF8	FGFR4	3	P	M
CMP	EryB	51083	8811	GAL	GALR2	3	P	M
CMP	EryB	9048	2676	ARTN	GFRA3	80	P	M
CMP	EryB	5623	64096	PSPN	GFRA4	80	P	M
CMP	EryB	7424	3688	VEGFC	ITGB1	3	P	M
CMP	EryB	5197	3693	PF4V1	ITGB5	12	P	M
CMP	EryB	7276	3693	TTR	ITGB5	15	P	M
CMP	EryB	7424	3791	VEGFC	KDR	23	P	M
CMP	EryB	5197	3848	PF4V1	KRT1	77	P	M
CMP	EryB	7276	3848	TTR	KRT1	47	P	M
CMP	EryB	4192	4035	MDK	LRP1	3	P	M
CMP	EryB	3714	4854	JAG2	NOTCH3	47	P	M
CMP	EryB	3714	4854	JAG2	NOTCH3	1	P	M
CMP	EryB	7276	6261	TTR	RYR1	5	P	M
CMP	EryB	5197	6510	PF4V1	SLC1A5	12	P	M
CMP	EryB	7276	6510	TTR	SLC1A5	12	P	M
CMP	EryB	7200	7201	TRH	TRHR	9	P	M
CMP	EryB	7432	7434	VIP	VIPR2	53	P	M
CMP	GMP	551	554	AVP	AVPR2	5	P	M
CMP	GMP	1435	1436	CSF1	CSF1R	12	P	M
CMP	GMP	1440	1441	CSF3	CSF3R	3	P	M
CMP	GMP	7276	2260	TTR	FGFR1	3	P	M
CMP	GMP	7424	3680	VEGFC	ITGA9	3	P	M
CMP	GMP	7276	8425	TTR	LTBP4	3	P	M
CMP	GMP	5328	5329	PLAU	PLAUR	1	P	M
CMP	GMP	7276	64221	TTR	ROBO3	8	P	M
CMP	HSCe	1440	1441	CSF3	CSF3R	3	P	M
CMP	HSCe	2056	2057	EPO	EPOR	74	P	M
CMP	HSCe	7276	2260	TTR	FGFR1	3	P	M
CMP	HSCe	7424	2324	VEGFC	FLT4	32	P	M
CMP	HSCe	3606	8809	IL18	IL18R1	13	P	M
CMP	HSCe	959	3678	CD40LG	ITGA5	3	P	M
CMP	HSCe	7424	3680	VEGFC	ITGA9	3	P	M
CMP	HSCe	4192	4035	MDK	LRP1	3	P	M
CMP	HSCe	7276	8425	TTR	LTBP4	3	P	M
CMP	HSCe	10683	4851	DLL3	NOTCH1	1	P	M
CMP	HSCe	3714	4851	JAG2	NOTCH1	38	P	M
CMP	HSCe	3714	4851	JAG2	NOTCH1	1	P	M
CMP	HSCe	7424	8828	VEGFC	NRP2	5	P	M
CMP	HSCe	7276	64221	TTR	ROBO3	8	P	M
CMP	HSCe	5197	6510	PF4V1	SLC1A5	12	P	M
CMP	HSCe	7276	6510	TTR	SLC1A5	12	P	M
CMP	HSCe	285	7010	ANGPT2	TEK	80	P	M
CMP	HSCe	7432	7433	VIP	VIPR1	53	P	M
CMP	Mega	649	148	BMP1	ADRA1A	3	P	M
CMP	Mega	6368	1230	CCL23	CCR1	80	P	M
CMP	Mega	6363	1236	CCL19	CCR7	50	P	M
CMP	Mega	6366	1236	CCL21	CCR7	44	P	M
CMP	Mega	7276	780	TTR	DDR1	3	P	M
CMP	Mega	8822	2261	FGF17	FGFR3	1	P	M
CMP	Mega	2253	2261	FGF8	FGFR3	8	P	M
CMP	Mega	3606	8807	IL18	IL18RAP	9	P	M
CMP	Mega	5197	3673	PF4V1	ITGA2	12	P	M
CMP	Mega	7276	3673	TTR	ITGA2	12	P	M
CMP	Mega	5197	3693	PF4V1	ITGB5	12	P	M
CMP	Mega	7276	3693	TTR	ITGB5	15	P	M
CMP	Mega	5197	4995	PF4V1	OR3A2	15	P	M
CMP	Mega	7276	4995	TTR	OR3A2	15	P	M
CMP	Mega	551	5021	AVP	OXTR	3	P	M
CMP	Mega	5020	5021	OXT	OXTR	12	P	M
CMP	MEP	2056	2057	EPO	EPOR	74	P	M
CMP	MEP	7424	3680	VEGFC	ITGA9	3	P	M
CMP	MEP	7276	8425	TTR	LTBP4	3	P	M
CMP	MEP	7276	64221	TTR	ROBO3	8	P	M
CMP	MEP	5197	6510	PF4V1	SLC1A5	12	P	M
CMP	MEP	7276	6510	TTR	SLC1A5	12	P	M
CMP	MLP	6356	1803	CCL11	DPP4	5	P	M
CMP	MLP	7424	3680	VEGFC	ITGA9	3	P	M
CMP	MLP	7276	8425	TTR	LTBP4	3	P	M
CMP	MLP	10683	4851	DLL3	NOTCH1	1	P	M
CMP	MLP	3714	4851	JAG2	NOTCH1	38	P	M
CMP	MLP	3714	4851	JAG2	NOTCH1	1	P	M
CMP	MLP	3714	4854	JAG2	NOTCH3	47	P	M
CMP	MLP	3714	4854	JAG2	NOTCH3	1	P	M
CMP	MLP	7424	8829	VEGFC	NRP1	5	P	M
CMP	MLP	7276	64221	TTR	ROBO3	8	P	M
CMP	Mono	6368	1230	CCL23	CCR1	80	P	M
CMP	Mono	1435	1436	CSF1	CSF1R	12	P	M
CMP	Mono	1440	1441	CSF3	CSF3R	3	P	M
CMP	Mono	5197	79139	PF4V1	DERL1	15	P	M
CMP	Mono	7276	79139	TTR	DERL1	15	P	M
CMP	Mono	5197	2550	PF4V1	GABBR1	12	P	M
CMP	Mono	7276	2550	TTR	GABBR1	15	P	M
CMP	Mono	1435	3106	CSF1	HLA-B	3	P	M
CMP	Mono	4192	4035	MDK	LRP1	3	P	M
CMP	Mono	5197	8202	PF4V1	NCOA3	15	P	M
CMP	Mono	7276	8202	TTR	NCOA3	15	P	M
CMP	Mono	10683	4851	DLL3	NOTCH1	1	P	M
CMP	Mono	3714	4851	JAG2	NOTCH1	38	P	M
CMP	Mono	3714	4851	JAG2	NOTCH1	1	P	M
CMP	Mono	3714	4853	JAG2	NOTCH2	38	P	M
CMP	Mono	3714	4853	JAG2	NOTCH2	1	P	M
CMP	Mono	5328	5329	PLAU	PLAUR	1	P	M
CMP	Mono	7276	6261	TTR	RYR1	5	P	M
CMP	Mono	7432	7433	VIP	VIPR1	53	P	M
CMP	Neut	6368	1230	CCL23	CCR1	80	P	M
CMP	Neut	959	922	CD40LG	CD5L	3	P	M
CMP	Neut	1435	1436	CSF1	CSF1R	12	P	M
CMP	Neut	5197	79139	PF4V1	DERL1	15	P	M
CMP	Neut	7276	79139	TTR	DERL1	15	P	M
CMP	Neut	8822	2264	FGF17	FGFR4	5	P	M
CMP	Neut	2248	2264	FGF3	FGFR4	80	P	M
CMP	Neut	2251	2264	FGF6	FGFR4	80	P	M
CMP	Neut	2253	2264	FGF8	FGFR4	3	P	M
CMP	Neut	5197	2550	PF4V1	GABBR1	12	P	M
CMP	Neut	7276	2550	TTR	GABBR1	15	P	M
CMP	Neut	1435	3106	CSF1	HLA-B	3	P	M
CMP	Neut	3606	8807	IL18	IL18RAP	9	P	M
CMP	Neut	7424	3688	VEGFC	ITGB1	3	P	M
CMP	Neut	4192	4035	MDK	LRP1	3	P	M
CMP	Neut	5197	8202	PF4V1	NCOA3	15	P	M
CMP	Neut	7276	8202	TTR	NCOA3	15	P	M
CMP	Neut	10683	4851	DLL3	NOTCH1	1	P	M
CMP	Neut	3714	4851	JAG2	NOTCH1	38	P	M
CMP	Neut	3714	4851	JAG2	NOTCH1	1	P	M
CMP	Neut	3714	4853	JAG2	NOTCH2	38	P	M
CMP	Neut	3714	4853	JAG2	NOTCH2	1	P	M
CMP	Neut	5328	5329	PLAU	PLAUR	1	P	M
CMP	Neut	7432	7433	VIP	VIPR1	53	P	M
CMP	PreB	6363	1236	CCL19	CCR7	50	P	M
CMP	PreB	6366	1236	CCL21	CCR7	44	P	M
CMP	PreB	6363	51554	CCL19	CCRL1	38	P	M
CMP	PreB	6366	51554	CCL21	CCRL1	38	P	M
CMP	PreB	5197	3673	PF4V1	ITGA2	12	P	M
CMP	PreB	7276	3673	TTR	ITGA2	12	P	M
CMP	PreB	5197	3693	PF4V1	ITGB5	12	P	M
CMP	PreB	7276	3693	TTR	ITGB5	15	P	M
CMP	PreB	7424	3791	VEGFC	KDR	23	P	M
CMP	PreB	4192	5803	MDK	PTPRZ1	8	P	M
Eos	Baso	10135	135	NAMPT	ADORA2A	3	P	M
Eos	Baso	7474	8321	WNT5A	FZD1	54	P	M
Eos	Baso	8600	4982	TNFSF11	TNFRSF11B	13	P	M
Eos	CMP	27178	8809	IL37	IL18R1	47	P	M
Eos	CMP	4693	4041	NDP	LRP5	15	P	M
Eos	CMP	4908	4914	NTF3	NTRK1	75	P	M
Eos	CMP	9966	8718	TNFSF15	TNFRSF25	79	P	M
Eos	Eos	3456	3455	IFNB1	IFNAR2	6	A	M
Eos	EryB	7474	7855	WNT5A	FZD5	64	P	M
Eos	EryB	3603	2905	IL16	GRIN2C	15	P	M
Eos	EryB	4908	4915	NTF3	NTRK2	77	P	M
Eos	EryB	5368	4987	PNOC	OPRL1	21	P	M
Eos	EryB	8600	8792	TNFSF11	TNFRSF11A	3	P	M
Eos	GMP	4050	4055	LTB	LTBR	10	P	M
Eos	GMP	4050	7132	LTB	TNFRSF1A	5	P	M
Eos	HSCe	3603	920	IL16	CD4	21	P	M
Eos	HSCe	3603	30008	IL16	EFEMP2	3	P	M
Eos	HSCe	7474	7855	WNT5A	FZD5	64	P	M
Eos	HSCe	3456	3455	IFNB1	IFNAR2	6	P	M
Eos	HSCe	27178	8809	IL37	IL18R1	47	P	M
Eos	HSCe	4693	4041	NDP	LRP5	15	P	M
Eos	HSCe	4050	4055	LTB	LTBR	10	P	M
Eos	HSCe	5368	4987	PNOC	OPRL1	21	P	M
Eos	HSCe	8743	8795	TNFSF10	TNFRSF10B	76	P	M
Eos	HSCe	8743	8793	TNFSF10	TNFRSF10D	13	P	M
Eos	HSCe	8600	8792	TNFSF11	TNFRSF11A	3	P	M
Eos	HSCe	4050	7132	LTB	TNFRSF1A	5	P	M
Eos	HSCe	9966	8718	TNFSF15	TNFRSF25	79	P	M
Eos	Mega	10135	135	NAMPT	ADORA2A	3	P	M
Eos	Mega	7474	8321	WNT5A	FZD1	54	P	M
Eos	Mega	7474	2535	WNT5A	FZD2	1	P	M
Eos	Mega	8600	4982	TNFSF11	TNFRSF11B	13	P	M
Eos	MEP	4693	4041	NDP	LRP5	15	P	M
Eos	MEP	4050	4055	LTB	LTBR	10	P	M
Eos	MEP	4908	4914	NTF3	NTRK1	75	P	M
Eos	MEP	9966	8718	TNFSF15	TNFRSF25	79	P	M
Eos	MLP	3603	30008	IL16	EFEMP2	3	P	M
Eos	MLP	4050	4055	LTB	LTBR	10	P	M
Eos	Mono	3603	920	IL16	CD4	21	P	M
Eos	Mono	7474	8321	WNT5A	FZD1	54	P	M
Eos	Mono	3456	3455	IFNB1	IFNAR2	6	P	M
Eos	Mono	8743	8795	TNFSF10	TNFRSF10B	76	P	M
Eos	Mono	4050	7132	LTB	TNFRSF1A	5	P	M
Eos	Neut	3603	920	IL16	CD4	21	P	M
Eos	Neut	3456	3455	IFNB1	IFNAR2	6	P	M
Eos	Neut	8743	8795	TNFSF10	TNFRSF10B	76	P	M
Eos	Neut	8743	8794	TNFSF10	TNFRSF10C	3	P	M
Eos	Neut	4050	7132	LTB	TNFRSF1A	5	P	M
Eos	PreB	7474	8321	WNT5A	FZD1	54	P	M
Eos	PreB	4908	4916	NTF3	NTRK3	80	P	M
EryB	Mega	7276	3575	TTR	IL7R	2	P	M
EryB	Baso	652	658	BMP4	BMPR1B	80	P	M
EryB	Baso	655	658	BMP7	BMPR1B	80	P	M
EryB	Baso	8200	658	GDF5	BMPR1B	80	P	M
EryB	Baso	2661	658	GDF9	BMPR1B	3	P	M
EryB	Baso	7349	1395	UCN	CRHR2	32	P	M
EryB	Baso	7276	780	TTR	DDR1	3	P	M
EryB	Baso	7472	8321	WNT2	FZD1	54	P	M
EryB	Baso	2668	2674	GDNF	GFRA1	79	P	M
EryB	Baso	3060	3117	HCRT	HLA-DQA1	3	P	M
EryB	Baso	3060	3119	HCRT	HLA-DQB1	3	P	M
EryB	Baso	2277	3791	FIGF	KDR	28	P	M
EryB	Baso	23529	8202	CLCF1	NCOA3	3	P	M
EryB	Baso	7276	8202	TTR	NCOA3	15	P	M
EryB	Baso	3714	4853	JAG2	NOTCH2	38	P	M
EryB	Baso	3714	4853	JAG2	NOTCH2	1	P	M
EryB	Baso	7276	6262	TTR	RYR2	15	P	M
EryB	Baso	652	9372	BMP4	ZFYVE9	2	P	M
EryB	CMP	7043	94	TGFB3	ACVRL1	80	P	M
EryB	CMP	2246	2260	FGF1	FGFR1	80	P	M
EryB	CMP	8817	2260	FGF18	FGFR1	1	P	M
EryB	CMP	2247	2260	FGF2	FGFR1	80	P	M
EryB	CMP	8074	2260	FGF23	FGFR1	38	P	M
EryB	CMP	7276	2260	TTR	FGFR1	3	P	M
EryB	CMP	2277	2324	FIGF	FLT4	24	P	M
EryB	CMP	54361	8323	WNT4	FZD6	1	P	M
EryB	CMP	2277	3680	FIGF	ITGA9	15	P	M
EryB	CMP	22943	4041	DKK1	LRP5	8	P	M
EryB	CMP	7471	4041	WNT1	LRP5	8	P	M
EryB	CMP	7276	8425	TTR	LTBP4	3	P	M
EryB	CMP	23529	9968	CLCF1	MED12	3	P	M
EryB	CMP	23529	10025	CLCF1	MED16	3	P	M
EryB	CMP	23529	9862	CLCF1	MED24	3	P	M
EryB	CMP	1314	4544	COPA	MTNR1B	5	P	M
EryB	CMP	4880	4883	NPPC	NPR3	5	P	M
EryB	CMP	2277	8828	FIGF	NRP2	5	P	M
EryB	CMP	5228	8828	PGF	NRP2	8	P	M
EryB	CMP	4803	4914	NGF	NTRK1	80	P	M
EryB	CMP	7276	64221	TTR	ROBO3	8	P	M
EryB	CMP	23529	6238	CLCF1	RRBP1	3	P	M
EryB	CMP	1314	6238	COPA	RRBP1	2	P	M
EryB	CMP	7471	6422	WNT1	SFRP1	12	P	M
EryB	CMP	7472	6422	WNT2	SFRP1	15	P	M
EryB	CMP	8740	7186	TNFSF14	TRAF2	5	P	M
EryB	Eos	7276	2550	TTR	GABBR1	15	P	M
EryB	Eos	3060	3117	HCRT	HLA-DQA1	3	P	M
EryB	Eos	3060	3119	HCRT	HLA-DQB1	3	P	M
EryB	Eos	3440	3455	IFNA2	IFNAR2	54	P	M
EryB	Eos	3467	3455	IFNW1	IFNAR2	5	P	M
EryB	Eos	3586	3455	IL10	IFNAR2	5	P	M
EryB	Eos	50616	3455	IL22	IFNAR2	3	P	M
EryB	Eos	3586	3587	IL10	IL10RA	73	P	M
EryB	Eos	3586	3588	IL10	IL10RB	5	P	M
EryB	Eos	50616	3588	IL22	IL10RB	5	P	M
EryB	Eos	23529	8202	CLCF1	NCOA3	3	P	M
EryB	Eos	7276	8202	TTR	NCOA3	15	P	M
EryB	Eos	3714	4853	JAG2	NOTCH2	38	P	M
EryB	Eos	3714	4853	JAG2	NOTCH2	1	P	M
EryB	Eos	1314	5794	COPA	PTPRH	2	P	M
EryB	Eos	7043	7048	TGFB3	TGFBR2	80	P	M
EryB	EryB	655	93	BMP7	ACVR2B	80	A	M
EryB	EryB	10220	93	GDF11	ACVR2B	80	A	M
EryB	EryB	8200	93	GDF5	ACVR2B	80	A	M
EryB	EryB	3624	93	INHBA	ACVR2B	80	A	M
EryB	EryB	3626	93	INHBC	ACVR2B	80	A	M
EryB	EryB	9370	51094	ADIPOQ	ADIPOR1	1	A	M
EryB	EryB	9370	79602	ADIPOQ	ADIPOR2	3	A	M
EryB	EryB	7349	1394	UCN	CRHR1	30	A	M
EryB	EryB	6374	2532	CXCL5	DARC	3	A	M
EryB	EryB	7276	780	TTR	DDR1	3	A	M
EryB	EryB	7276	79139	TTR	DERL1	15	A	M
EryB	EryB	2246	2260	FGF1	FGFR1	80	A	M
EryB	EryB	8817	2260	FGF18	FGFR1	1	A	M
EryB	EryB	2247	2260	FGF2	FGFR1	80	A	M
EryB	EryB	8074	2260	FGF23	FGFR1	38	A	M
EryB	EryB	7276	2260	TTR	FGFR1	3	A	M
EryB	EryB	2246	2264	FGF1	FGFR4	80	A	M
EryB	EryB	8817	2264	FGF18	FGFR4	5	A	M
EryB	EryB	2247	2264	FGF2	FGFR4	80	A	M
EryB	EryB	2248	2264	FGF3	FGFR4	80	A	M
EryB	EryB	2254	2264	FGF9	FGFR4	80	A	M
EryB	EryB	7476	7855	WNT7A	FZD5	69	A	M
EryB	EryB	2668	2674	GDNF	GFRA1	79	A	M
EryB	EryB	5623	64096	PSPN	GFRA4	80	A	M
EryB	EryB	2691	2692	GHRH	GHRHR	3	A	M
EryB	EryB	2277	3688	FIGF	ITGB1	8	A	M
EryB	EryB	7276	3693	TTR	ITGB5	15	A	M
EryB	EryB	2277	3791	FIGF	KDR	28	A	M
EryB	EryB	7276	3848	TTR	KRT1	47	A	M
EryB	EryB	5155	4035	PDGFB	LRP1	5	A	M
EryB	EryB	23529	9969	CLCF1	MED13	3	A	M
EryB	EryB	23529	9862	CLCF1	MED24	3	A	M
EryB	EryB	1314	4544	COPA	MTNR1B	5	A	M
EryB	EryB	3714	4854	JAG2	NOTCH3	47	A	M
EryB	EryB	3714	4854	JAG2	NOTCH3	1	A	M
EryB	EryB	8620	64106	NPFF	NPFFR1	5	A	M
EryB	EryB	5368	4987	PNOC	OPRL1	21	A	M
EryB	EryB	5539	5540	PPY	PPYR1	3	A	M
EryB	EryB	3549	5727	IHH	PTCH1	1	A	M
EryB	EryB	3549	8643	IHH	PTCH2	1	A	M
EryB	EryB	1314	5794	COPA	PTPRH	2	A	M
EryB	EryB	7276	6261	TTR	RYR1	5	A	M
EryB	EryB	2247	6385	FGF2	SDC4	3	A	M
EryB	EryB	7276	6510	TTR	SLC1A5	12	A	M
EryB	EryB	652	9372	BMP4	ZFYVE9	2	A	M
EryB	GMP	652	657	BMP4	BMPR1A	80	P	M
EryB	GMP	655	657	BMP7	BMPR1A	79	P	M
EryB	GMP	8200	657	GDF5	BMPR1A	79	P	M
EryB	GMP	2661	657	GDF9	BMPR1A	9	P	M
EryB	GMP	2246	2260	FGF1	FGFR1	80	P	M
EryB	GMP	8817	2260	FGF18	FGFR1	1	P	M
EryB	GMP	2247	2260	FGF2	FGFR1	80	P	M
EryB	GMP	8074	2260	FGF23	FGFR1	38	P	M
EryB	GMP	7276	2260	TTR	FGFR1	3	P	M
EryB	GMP	54361	8323	WNT4	FZD6	1	P	M
EryB	GMP	3586	3588	IL10	IL10RB	5	P	M
EryB	GMP	50616	3588	IL22	IL10RB	5	P	M
EryB	GMP	3552	3556	IL1A	IL1RAP	3	P	M
EryB	GMP	1314	53832	COPA	IL20RA	2	P	M
EryB	GMP	2277	3680	FIGF	ITGA9	15	P	M
EryB	GMP	22943	4040	DKK1	LRP6	13	P	M
EryB	GMP	7471	4040	WNT1	LRP6	13	P	M
EryB	GMP	7276	8425	TTR	LTBP4	3	P	M
EryB	GMP	8740	4055	TNFSF14	LTBR	78	P	M
EryB	GMP	23529	9968	CLCF1	MED12	3	P	M
EryB	GMP	23529	10025	CLCF1	MED16	3	P	M
EryB	GMP	23529	9862	CLCF1	MED24	3	P	M
EryB	GMP	4880	4883	NPPC	NPR3	5	P	M
EryB	GMP	7276	64221	TTR	ROBO3	8	P	M
EryB	GMP	23529	6238	CLCF1	RRBP1	3	P	M
EryB	GMP	1314	6238	COPA	RRBP1	2	P	M
EryB	GMP	2247	6385	FGF2	SDC4	3	P	M
EryB	GMP	7471	6422	WNT1	SFRP1	12	P	M
EryB	GMP	7472	6422	WNT2	SFRP1	15	P	M
EryB	GMP	356	7132	FASLG	TNFRSF1A	11	P	M
EryB	GMP	8740	7186	TNFSF14	TRAF2	5	P	M
EryB	HSCe	655	90	BMP7	ACVR1	80	P	M
EryB	HSCe	8200	90	GDF5	ACVR1	80	P	M
EryB	HSCe	3626	90	INHBC	ACVR1	80	P	M
EryB	HSCe	10220	91	GDF11	ACVR1B	80	P	M
EryB	HSCe	3624	91	INHBA	ACVR1B	80	P	M
EryB	HSCe	3626	91	INHBC	ACVR1B	80	P	M
EryB	HSCe	6997	91	TDGF1	ACVR1B	8	P	M
EryB	HSCe	655	93	BMP7	ACVR2B	80	P	M
EryB	HSCe	10220	93	GDF11	ACVR2B	80	P	M
EryB	HSCe	8200	93	GDF5	ACVR2B	80	P	M
EryB	HSCe	3624	93	INHBA	ACVR2B	80	P	M
EryB	HSCe	3626	93	INHBC	ACVR2B	80	P	M
EryB	HSCe	9370	51094	ADIPOQ	ADIPOR1	1	P	M
EryB	HSCe	652	659	BMP4	BMPR2	18	P	M
EryB	HSCe	655	659	BMP7	BMPR2	23	P	M
EryB	HSCe	8200	659	GDF5	BMPR2	9	P	M
EryB	HSCe	2661	659	GDF9	BMPR2	8	P	M
EryB	HSCe	23529	2099	CLCF1	ESR1	3	P	M
EryB	HSCe	2246	2260	FGF1	FGFR1	80	P	M
EryB	HSCe	8817	2260	FGF18	FGFR1	1	P	M
EryB	HSCe	2247	2260	FGF2	FGFR1	80	P	M
EryB	HSCe	8074	2260	FGF23	FGFR1	38	P	M
EryB	HSCe	7276	2260	TTR	FGFR1	3	P	M
EryB	HSCe	23529	81608	CLCF1	FIP1L1	3	P	M
EryB	HSCe	2277	2324	FIGF	FLT4	24	P	M
EryB	HSCe	7476	7855	WNT7A	FZD5	69	P	M
EryB	HSCe	54361	8323	WNT4	FZD6	1	P	M
EryB	HSCe	3440	3455	IFNA2	IFNAR2	54	P	M
EryB	HSCe	3467	3455	IFNW1	IFNAR2	5	P	M
EryB	HSCe	3586	3455	IL10	IFNAR2	5	P	M
EryB	HSCe	50616	3455	IL22	IFNAR2	3	P	M
EryB	HSCe	3552	3554	IL1A	IL1R1	13	P	M
EryB	HSCe	3552	3556	IL1A	IL1RAP	3	P	M
EryB	HSCe	2277	3680	FIGF	ITGA9	15	P	M
EryB	HSCe	5155	4035	PDGFB	LRP1	5	P	M
EryB	HSCe	22943	4041	DKK1	LRP5	8	P	M
EryB	HSCe	7471	4041	WNT1	LRP5	8	P	M
EryB	HSCe	7276	8425	TTR	LTBP4	3	P	M
EryB	HSCe	8740	4055	TNFSF14	LTBR	78	P	M
EryB	HSCe	23529	9968	CLCF1	MED12	3	P	M
EryB	HSCe	3714	4851	JAG2	NOTCH1	38	P	M
EryB	HSCe	3714	4851	JAG2	NOTCH1	1	P	M
EryB	HSCe	4880	4882	NPPC	NPR2	9	P	M
EryB	HSCe	4880	4883	NPPC	NPR3	5	P	M
EryB	HSCe	2277	8828	FIGF	NRP2	5	P	M
EryB	HSCe	5228	8828	PGF	NRP2	8	P	M
EryB	HSCe	5368	4987	PNOC	OPRL1	21	P	M
EryB	HSCe	7276	64221	TTR	ROBO3	8	P	M
EryB	HSCe	23529	6238	CLCF1	RRBP1	3	P	M
EryB	HSCe	1314	6238	COPA	RRBP1	2	P	M
EryB	HSCe	7471	6259	WNT1	RYK	19	P	M
EryB	HSCe	7276	6510	TTR	SLC1A5	12	P	M
EryB	HSCe	4803	6272	NGF	SORT1	21	P	M
EryB	HSCe	7043	7046	TGFB3	TGFBR1	80	P	M
EryB	HSCe	356	8795	FASLG	TNFRSF10B	4	P	M
EryB	HSCe	356	7132	FASLG	TNFRSF1A	11	P	M
EryB	Mega	7349	1395	UCN	CRHR2	32	P	M
EryB	Mega	7276	780	TTR	DDR1	3	P	M
EryB	Mega	2246	2261	FGF1	FGFR3	80	P	M
EryB	Mega	8817	2261	FGF18	FGFR3	1	P	M
EryB	Mega	2247	2261	FGF2	FGFR3	80	P	M
EryB	Mega	2254	2261	FGF9	FGFR3	80	P	M
EryB	Mega	7472	8321	WNT2	FZD1	54	P	M
EryB	Mega	2668	2674	GDNF	GFRA1	79	P	M
EryB	Mega	7276	3673	TTR	ITGA2	12	P	M
EryB	Mega	7276	3693	TTR	ITGB5	15	P	M
EryB	Mega	7276	4995	TTR	OR3A2	15	P	M
EryB	Mega	356	5782	FASLG	PTPN12	8	P	M
EryB	Mega	2247	6385	FGF2	SDC4	3	P	M
EryB	MEP	6367	1233	CCL22	CCR4	23	P	M
EryB	MEP	54361	8323	WNT4	FZD6	1	P	M
EryB	MEP	2277	3680	FIGF	ITGA9	15	P	M
EryB	MEP	22943	4041	DKK1	LRP5	8	P	M
EryB	MEP	7471	4041	WNT1	LRP5	8	P	M
EryB	MEP	7276	8425	TTR	LTBP4	3	P	M
EryB	MEP	8740	4055	TNFSF14	LTBR	78	P	M
EryB	MEP	23529	9968	CLCF1	MED12	3	P	M
EryB	MEP	23529	10025	CLCF1	MED16	3	P	M
EryB	MEP	23529	9862	CLCF1	MED24	3	P	M
EryB	MEP	4880	4882	NPPC	NPR2	9	P	M
EryB	MEP	4880	4883	NPPC	NPR3	5	P	M
EryB	MEP	4803	4914	NGF	NTRK1	80	P	M
EryB	MEP	7276	64221	TTR	ROBO3	8	P	M
EryB	MEP	23529	6238	CLCF1	RRBP1	3	P	M
EryB	MEP	1314	6238	COPA	RRBP1	2	P	M
EryB	MEP	7276	6510	TTR	SLC1A5	12	P	M
EryB	MEP	3068	7067	HDGF	THRA	2	P	M
EryB	MEP	8740	7186	TNFSF14	TRAF2	5	P	M
EryB	MLP	655	90	BMP7	ACVR1	80	P	M
EryB	MLP	8200	90	GDF5	ACVR1	80	P	M
EryB	MLP	3626	90	INHBC	ACVR1	80	P	M
EryB	MLP	652	659	BMP4	BMPR2	18	P	M
EryB	MLP	655	659	BMP7	BMPR2	23	P	M
EryB	MLP	8200	659	GDF5	BMPR2	9	P	M
EryB	MLP	2661	659	GDF9	BMPR2	8	P	M
EryB	MLP	6367	1803	CCL22	DPP4	5	P	M
EryB	MLP	356	355	FASLG	FAS	55	P	M
EryB	MLP	23529	81608	CLCF1	FIP1L1	3	P	M
EryB	MLP	5228	2321	PGF	FLT1	41	P	M
EryB	MLP	7423	2321	VEGFB	FLT1	13	P	M
EryB	MLP	54361	8323	WNT4	FZD6	1	P	M
EryB	MLP	3479	3480	IGF1	IGF1R	18	P	M
EryB	MLP	3552	3556	IL1A	IL1RAP	3	P	M
EryB	MLP	2277	3680	FIGF	ITGA9	15	P	M
EryB	MLP	7276	8425	TTR	LTBP4	3	P	M
EryB	MLP	8740	4055	TNFSF14	LTBR	78	P	M
EryB	MLP	3714	4851	JAG2	NOTCH1	38	P	M
EryB	MLP	3714	4851	JAG2	NOTCH1	1	P	M
EryB	MLP	3714	4854	JAG2	NOTCH3	47	P	M
EryB	MLP	3714	4854	JAG2	NOTCH3	1	P	M
EryB	MLP	4880	4882	NPPC	NPR2	9	P	M
EryB	MLP	4880	4883	NPPC	NPR3	5	P	M
EryB	MLP	2247	8829	FGF2	NRP1	3	P	M
EryB	MLP	2277	8829	FIGF	NRP1	5	P	M
EryB	MLP	5228	8829	PGF	NRP1	12	P	M
EryB	MLP	7423	8829	VEGFB	NRP1	8	P	M
EryB	MLP	7276	64221	TTR	ROBO3	8	P	M
EryB	MLP	23529	6238	CLCF1	RRBP1	3	P	M
EryB	MLP	1314	6238	COPA	RRBP1	2	P	M
EryB	MLP	7471	6259	WNT1	RYK	19	P	M
EryB	Mono	655	92	BMP7	ACVR2A	80	P	M
EryB	Mono	8200	92	GDF5	ACVR2A	80	P	M
EryB	Mono	2661	92	GDF9	ACVR2A	5	P	M
EryB	Mono	3623	92	INHA	ACVR2A	6	P	M
EryB	Mono	3624	92	INHBA	ACVR2A	80	P	M
EryB	Mono	3626	92	INHBC	ACVR2A	80	P	M
EryB	Mono	9370	51094	ADIPOQ	ADIPOR1	1	P	M
EryB	Mono	9370	79602	ADIPOQ	ADIPOR2	3	P	M
EryB	Mono	1314	10134	COPA	BCAP31	3	P	M
EryB	Mono	23529	10902	CLCF1	BRD8	3	P	M
EryB	Mono	7276	79139	TTR	DERL1	15	P	M
EryB	Mono	356	355	FASLG	FAS	55	P	M
EryB	Mono	7472	8321	WNT2	FZD1	54	P	M
EryB	Mono	7276	2550	TTR	GABBR1	15	P	M
EryB	Mono	10148	9527	EBI3	GOSR1	5	P	M
EryB	Mono	3060	3119	HCRT	HLA-DQB1	3	P	M
EryB	Mono	3440	3455	IFNA2	IFNAR2	54	P	M
EryB	Mono	3467	3455	IFNW1	IFNAR2	5	P	M
EryB	Mono	3586	3455	IL10	IFNAR2	5	P	M
EryB	Mono	50616	3455	IL22	IFNAR2	3	P	M
EryB	Mono	3586	3587	IL10	IL10RA	73	P	M
EryB	Mono	3586	3588	IL10	IL10RB	5	P	M
EryB	Mono	50616	3588	IL22	IL10RB	5	P	M
EryB	Mono	10148	9466	EBI3	IL27RA	5	P	M
EryB	Mono	7043	3685	TGFB3	ITGAV	3	P	M
EryB	Mono	5155	4035	PDGFB	LRP1	5	P	M
EryB	Mono	23529	8202	CLCF1	NCOA3	3	P	M
EryB	Mono	7276	8202	TTR	NCOA3	15	P	M
EryB	Mono	3714	4851	JAG2	NOTCH1	38	P	M
EryB	Mono	3714	4851	JAG2	NOTCH1	1	P	M
EryB	Mono	3714	4853	JAG2	NOTCH2	38	P	M
EryB	Mono	3714	4853	JAG2	NOTCH2	1	P	M
EryB	Mono	356	5782	FASLG	PTPN12	8	P	M
EryB	Mono	7276	6261	TTR	RYR1	5	P	M
EryB	Mono	4803	6272	NGF	SORT1	21	P	M
EryB	Mono	7043	7048	TGFB3	TGFBR2	80	P	M
EryB	Mono	356	8795	FASLG	TNFRSF10B	4	P	M
EryB	Mono	8740	8764	TNFSF14	TNFRSF14	69	P	M
EryB	Mono	356	7132	FASLG	TNFRSF1A	11	P	M
EryB	Neut	655	92	BMP7	ACVR2A	80	P	M
EryB	Neut	8200	92	GDF5	ACVR2A	80	P	M
EryB	Neut	2661	92	GDF9	ACVR2A	5	P	M
EryB	Neut	3623	92	INHA	ACVR2A	6	P	M
EryB	Neut	3624	92	INHBA	ACVR2A	80	P	M
EryB	Neut	3626	92	INHBC	ACVR2A	80	P	M
EryB	Neut	9370	51094	ADIPOQ	ADIPOR1	1	P	M
EryB	Neut	9370	79602	ADIPOQ	ADIPOR2	3	P	M
EryB	Neut	1314	10134	COPA	BCAP31	3	P	M
EryB	Neut	23529	10902	CLCF1	BRD8	3	P	M
EryB	Neut	7349	1394	UCN	CRHR1	30	P	M
EryB	Neut	6374	3577	CXCL5	CXCR1	80	P	M
EryB	Neut	7276	79139	TTR	DERL1	15	P	M
EryB	Neut	356	355	FASLG	FAS	55	P	M
EryB	Neut	2246	2264	FGF1	FGFR4	80	P	M
EryB	Neut	8817	2264	FGF18	FGFR4	5	P	M
EryB	Neut	2247	2264	FGF2	FGFR4	80	P	M
EryB	Neut	2248	2264	FGF3	FGFR4	80	P	M
EryB	Neut	2254	2264	FGF9	FGFR4	80	P	M
EryB	Neut	7276	2550	TTR	GABBR1	15	P	M
EryB	Neut	10148	9527	EBI3	GOSR1	5	P	M
EryB	Neut	3060	3119	HCRT	HLA-DQB1	3	P	M
EryB	Neut	3440	3455	IFNA2	IFNAR2	54	P	M
EryB	Neut	3467	3455	IFNW1	IFNAR2	5	P	M
EryB	Neut	3586	3455	IL10	IFNAR2	5	P	M
EryB	Neut	50616	3455	IL22	IFNAR2	3	P	M
EryB	Neut	3586	3587	IL10	IL10RA	73	P	M
EryB	Neut	3586	3588	IL10	IL10RB	5	P	M
EryB	Neut	50616	3588	IL22	IL10RB	5	P	M
EryB	Neut	3589	3590	IL11	IL11RA	49	P	M
EryB	Neut	7043	3685	TGFB3	ITGAV	3	P	M
EryB	Neut	2277	3688	FIGF	ITGB1	8	P	M
EryB	Neut	5155	4035	PDGFB	LRP1	5	P	M
EryB	Neut	23529	9969	CLCF1	MED13	3	P	M
EryB	Neut	23529	9282	CLCF1	MED14	3	P	M
EryB	Neut	23529	9440	CLCF1	MED17	3	P	M
EryB	Neut	23529	29079	CLCF1	MED4	3	P	M
EryB	Neut	23529	8202	CLCF1	NCOA3	3	P	M
EryB	Neut	7276	8202	TTR	NCOA3	15	P	M
EryB	Neut	3714	4851	JAG2	NOTCH1	38	P	M
EryB	Neut	3714	4851	JAG2	NOTCH1	1	P	M
EryB	Neut	3714	4853	JAG2	NOTCH2	38	P	M
EryB	Neut	3714	4853	JAG2	NOTCH2	1	P	M
EryB	Neut	3549	5727	IHH	PTCH1	1	P	M
EryB	Neut	356	5782	FASLG	PTPN12	8	P	M
EryB	Neut	1314	5794	COPA	PTPRH	2	P	M
EryB	Neut	7471	6259	WNT1	RYK	19	P	M
EryB	Neut	2247	6385	FGF2	SDC4	3	P	M
EryB	Neut	7043	7048	TGFB3	TGFBR2	80	P	M
EryB	Neut	3623	7049	INHA	TGFBR3	6	P	M
EryB	Neut	356	8795	FASLG	TNFRSF10B	4	P	M
EryB	Neut	8740	8764	TNFSF14	TNFRSF14	69	P	M
EryB	Neut	356	7132	FASLG	TNFRSF1A	11	P	M
EryB	PreB	7472	8321	WNT2	FZD1	54	P	M
EryB	PreB	7476	8324	WNT7A	FZD7	1	P	M
EryB	PreB	7471	8325	WNT1	FZD8	74	P	M
EryB	PreB	7276	3673	TTR	ITGA2	12	P	M
EryB	PreB	7276	3693	TTR	ITGB5	15	P	M
EryB	PreB	2277	3791	FIGF	KDR	28	P	M
GMP	Baso	649	148	BMP1	ADRA1A	3	P	M
GMP	Baso	6363	1236	CCL19	CCR7	50	P	M
GMP	Baso	4282	972	MIF	CD74	28	P	M
GMP	Baso	51083	8811	GAL	GALR2	3	P	M
GMP	Baso	3082	4233	HGF	MET	72	P	M
GMP	Baso	64806	8202	IL25	NCOA3	3	P	M
GMP	Baso	5197	8202	PF4V1	NCOA3	15	P	M
GMP	Baso	5197	6262	PF4V1	RYR2	15	P	M
GMP	CMP	551	554	AVP	AVPR2	5	P	M
GMP	CMP	6363	1238	CCL19	CCBP2	38	P	M
GMP	CMP	6363	2826	CCL19	CCR10	38	P	M
GMP	CMP	3606	8809	IL18	IL18R1	13	P	M
GMP	CMP	4803	4914	NGF	NTRK1	80	P	M
GMP	Eos	6363	1236	CCL19	CCR7	50	P	M
GMP	Eos	4282	972	MIF	CD74	28	P	M
GMP	Eos	5197	2550	PF4V1	GABBR1	12	P	M
GMP	Eos	64806	8202	IL25	NCOA3	3	P	M
GMP	Eos	5197	8202	PF4V1	NCOA3	15	P	M
GMP	EryB	4192	238	MDK	ALK	3	P	M
GMP	EryB	5764	238	PTN	ALK	13	P	M
GMP	EryB	2896	506	GRN	ATP5B	5	P	M
GMP	EryB	551	552	AVP	AVPR1A	5	P	M
GMP	EryB	551	553	AVP	AVPR1B	5	P	M
GMP	EryB	6363	2826	CCL19	CCR10	38	P	M
GMP	EryB	4282	1407	MIF	CRY1	3	P	M
GMP	EryB	5197	79139	PF4V1	DERL1	15	P	M
GMP	EryB	8822	2264	FGF17	FGFR4	5	P	M
GMP	EryB	2251	2264	FGF6	FGFR4	80	P	M
GMP	EryB	51083	8811	GAL	GALR2	3	P	M
GMP	EryB	3082	3249	HGF	HPN	8	P	M
GMP	EryB	2896	3303	GRN	HSPA1A	3	P	M
GMP	EryB	2896	3304	GRN	HSPA1B	3	P	M
GMP	EryB	5197	3693	PF4V1	ITGB5	12	P	M
GMP	EryB	5197	3848	PF4V1	KRT1	77	P	M
GMP	EryB	4192	4035	MDK	LRP1	3	P	M
GMP	EryB	5443	4161	POMC	MC5R	14	P	M
GMP	EryB	64806	9611	IL25	NCOR1	3	P	M
GMP	EryB	6343	6344	SCT	SCTR	23	P	M
GMP	EryB	5197	6510	PF4V1	SLC1A5	12	P	M
GMP	EryB	7200	7201	TRH	TRHR	9	P	M
GMP	GMP	551	554	AVP	AVPR2	5	A	M
GMP	GMP	653	657	BMP5	BMPR1A	80	A	M
GMP	GMP	64806	23765	IL25	IL17RA	3	A	M
GMP	GMP	29949	53832	IL19	IL20RA	1	A	M
GMP	GMP	5443	4157	POMC	MC1R	14	A	M
GMP	GMP	5328	5329	PLAU	PLAUR	1	A	M
GMP	HSCe	4282	972	MIF	CD74	28	P	M
GMP	HSCe	4282	1407	MIF	CRY1	3	P	M
GMP	HSCe	64806	2099	IL25	ESR1	3	P	M
GMP	HSCe	3606	8809	IL18	IL18R1	13	P	M
GMP	HSCe	4192	4035	MDK	LRP1	3	P	M
GMP	HSCe	5443	4157	POMC	MC1R	14	P	M
GMP	HSCe	2896	6259	GRN	RYK	3	P	M
GMP	HSCe	5197	6510	PF4V1	SLC1A5	12	P	M
GMP	HSCe	4803	6272	NGF	SORT1	21	P	M
GMP	HSCe	4282	8793	MIF	TNFRSF10D	3	P	M
GMP	HSCe	6343	7433	SCT	VIPR1	5	P	M
GMP	Mega	649	148	BMP1	ADRA1A	3	P	M
GMP	Mega	6363	1236	CCL19	CCR7	50	P	M
GMP	Mega	8822	2261	FGF17	FGFR3	1	P	M
GMP	Mega	2896	3304	GRN	HSPA1B	3	P	M
GMP	Mega	3606	8807	IL18	IL18RAP	9	P	M
GMP	Mega	5197	3673	PF4V1	ITGA2	12	P	M
GMP	Mega	5197	3693	PF4V1	ITGB5	12	P	M
GMP	Mega	3082	4233	HGF	MET	72	P	M
GMP	Mega	5197	4995	PF4V1	OR3A2	15	P	M
GMP	Mega	551	5021	AVP	OXTR	3	P	M
GMP	MEP	5443	4157	POMC	MC1R	14	P	M
GMP	MEP	4803	4914	NGF	NTRK1	80	P	M
GMP	MEP	5197	6510	PF4V1	SLC1A5	12	P	M
GMP	MEP	3068	7067	HDGF	THRA	2	P	M
GMP	MLP	4282	1407	MIF	CRY1	3	P	M
GMP	MLP	2896	6259	GRN	RYK	3	P	M
GMP	Mono	2896	506	GRN	ATP5B	5	P	M
GMP	Mono	4282	972	MIF	CD74	28	P	M
GMP	Mono	5197	79139	PF4V1	DERL1	15	P	M
GMP	Mono	5197	2550	PF4V1	GABBR1	12	P	M
GMP	Mono	2896	3303	GRN	HSPA1A	3	P	M
GMP	Mono	2896	3304	GRN	HSPA1B	3	P	M
GMP	Mono	64806	23765	IL25	IL17RA	3	P	M
GMP	Mono	4192	4035	MDK	LRP1	3	P	M
GMP	Mono	64806	8202	IL25	NCOA3	3	P	M
GMP	Mono	5197	8202	PF4V1	NCOA3	15	P	M
GMP	Mono	64806	9611	IL25	NCOR1	3	P	M
GMP	Mono	5328	5329	PLAU	PLAUR	1	P	M
GMP	Mono	4803	6272	NGF	SORT1	21	P	M
GMP	Mono	4282	8764	MIF	TNFRSF14	3	P	M
GMP	Mono	6343	7433	SCT	VIPR1	5	P	M
GMP	Neut	3558	50615	IL2	IL21R	3	P	M
GMP	Neut	2896	506	GRN	ATP5B	5	P	M
GMP	Neut	4282	1407	MIF	CRY1	3	P	M
GMP	Neut	5197	79139	PF4V1	DERL1	15	P	M
GMP	Neut	8822	2264	FGF17	FGFR4	5	P	M
GMP	Neut	2251	2264	FGF6	FGFR4	80	P	M
GMP	Neut	5197	2550	PF4V1	GABBR1	12	P	M
GMP	Neut	2896	3303	GRN	HSPA1A	3	P	M
GMP	Neut	2896	3304	GRN	HSPA1B	3	P	M
GMP	Neut	64806	23765	IL25	IL17RA	3	P	M
GMP	Neut	3606	8807	IL18	IL18RAP	9	P	M
GMP	Neut	4192	4035	MDK	LRP1	3	P	M
GMP	Neut	64806	9440	IL25	MED17	3	P	M
GMP	Neut	64806	29079	IL25	MED4	3	P	M
GMP	Neut	64806	8202	IL25	NCOA3	3	P	M
GMP	Neut	5197	8202	PF4V1	NCOA3	15	P	M
GMP	Neut	64806	9611	IL25	NCOR1	3	P	M
GMP	Neut	5328	5329	PLAU	PLAUR	1	P	M
GMP	Neut	2896	6259	GRN	RYK	3	P	M
GMP	Neut	4282	8764	MIF	TNFRSF14	3	P	M
GMP	Neut	6343	7433	SCT	VIPR1	5	P	M
GMP	PreB	6363	1236	CCL19	CCR7	50	P	M
GMP	PreB	6363	51554	CCL19	CCRL1	38	P	M
GMP	PreB	5197	3673	PF4V1	ITGA2	12	P	M
GMP	PreB	5197	3693	PF4V1	ITGB5	12	P	M
GMP	PreB	4192	5803	MDK	PTPRZ1	8	P	M
GMP	PreB	5764	5803	PTN	PTPRZ1	9	P	M
HSCe	Baso	10135	135	NAMPT	ADORA2A	3	P	M
HSCe	Baso	649	148	BMP1	ADRA1A	3	P	M
HSCe	Baso	4282	972	MIF	CD74	28	P	M
HSCe	Baso	4828	4829	NMB	NMBR	18	P	M
HSCe	CMP	551	554	AVP	AVPR2	5	P	M
HSCe	CMP	3606	8809	IL18	IL18R1	13	P	M
HSCe	CMP	6696	3680	SPP1	ITGA9	9	P	M
HSCe	CMP	1314	4544	COPA	MTNR1B	5	P	M
HSCe	CMP	1314	6238	COPA	RRBP1	2	P	M
HSCe	Eos	3627	1232	CXCL10	CCR3	67	P	M
HSCe	Eos	4282	972	MIF	CD74	28	P	M
HSCe	Eos	6376	1524	CX3CL1	CX3CR1	6	P	M
HSCe	Eos	1314	5794	COPA	PTPRH	2	P	M
HSCe	EryB	654	93	BMP6	ACVR2B	80	P	M
HSCe	EryB	4192	238	MDK	ALK	3	P	M
HSCe	EryB	3146	367	HMGB1	AR	24	P	M
HSCe	EryB	2896	506	GRN	ATP5B	5	P	M
HSCe	EryB	551	552	AVP	AVPR1A	5	P	M
HSCe	EryB	551	553	AVP	AVPR1B	5	P	M
HSCe	EryB	4282	1407	MIF	CRY1	3	P	M
HSCe	EryB	6374	2532	CXCL5	DARC	3	P	M
HSCe	EryB	8822	2264	FGF17	FGFR4	5	P	M
HSCe	EryB	2896	3303	GRN	HSPA1A	3	P	M
HSCe	EryB	3146	3303	HMGB1	HSPA1A	28	P	M
HSCe	EryB	2896	3304	GRN	HSPA1B	3	P	M
HSCe	EryB	3146	3304	HMGB1	HSPA1B	28	P	M
HSCe	EryB	6696	3688	SPP1	ITGB1	18	P	M
HSCe	EryB	6696	3690	SPP1	ITGB3	9	P	M
HSCe	EryB	6696	3693	SPP1	ITGB5	5	P	M
HSCe	EryB	4192	4035	MDK	LRP1	3	P	M
HSCe	EryB	5443	4161	POMC	MC5R	14	P	M
HSCe	EryB	1314	4544	COPA	MTNR1B	5	P	M
HSCe	EryB	4828	4829	NMB	NMBR	18	P	M
HSCe	EryB	3146	2908	HMGB1	NR3C1	33	P	M
HSCe	EryB	1314	5794	COPA	PTPRH	2	P	M
HSCe	EryB	6343	6344	SCT	SCTR	23	P	M
HSCe	EryB	7200	7201	TRH	TRHR	9	P	M
HSCe	EryB	7432	7434	VIP	VIPR2	53	P	M
HSCe	GMP	551	554	AVP	AVPR2	5	P	M
HSCe	GMP	654	657	BMP6	BMPR1A	80	P	M
HSCe	GMP	685	2064	BTC	ERBB2	19	P	M
HSCe	GMP	685	2066	BTC	ERBB4	19	P	M
HSCe	GMP	1314	53832	COPA	IL20RA	2	P	M
HSCe	GMP	6696	3680	SPP1	ITGA9	9	P	M
HSCe	GMP	5443	4157	POMC	MC1R	14	P	M
HSCe	GMP	3146	5241	HMGB1	PGR	19	P	M
HSCe	GMP	1314	6238	COPA	RRBP1	2	P	M
HSCe	HSCe	654	93	BMP6	ACVR2B	80	A	M
HSCe	HSCe	654	659	BMP6	BMPR2	3	A	M
HSCe	HSCe	4282	972	MIF	CD74	28	A	M
HSCe	HSCe	4282	1407	MIF	CRY1	3	A	M
HSCe	HSCe	685	2064	BTC	ERBB2	19	A	M
HSCe	HSCe	685	2066	BTC	ERBB4	19	A	M
HSCe	HSCe	3606	8809	IL18	IL18R1	13	A	M
HSCe	HSCe	6696	3678	SPP1	ITGA5	14	A	M
HSCe	HSCe	6696	3680	SPP1	ITGA9	9	A	M
HSCe	HSCe	4192	4035	MDK	LRP1	3	A	M
HSCe	HSCe	5443	4157	POMC	MC1R	14	A	M
HSCe	HSCe	7066	4352	THPO	MPL	6	A	M
HSCe	HSCe	1314	6238	COPA	RRBP1	2	A	M
HSCe	HSCe	2896	6259	GRN	RYK	3	A	M
HSCe	HSCe	284	7010	ANGPT1	TEK	65	A	M
HSCe	HSCe	8743	8795	TNFSF10	TNFRSF10B	76	A	M
HSCe	HSCe	4282	8793	MIF	TNFRSF10D	3	A	M
HSCe	HSCe	8743	8793	TNFSF10	TNFRSF10D	13	A	M
HSCe	HSCe	6343	7433	SCT	VIPR1	5	A	M
HSCe	HSCe	7432	7433	VIP	VIPR1	53	A	M
HSCe	Mega	10135	135	NAMPT	ADORA2A	3	P	M
HSCe	Mega	649	148	BMP1	ADRA1A	3	P	M
HSCe	Mega	8822	2261	FGF17	FGFR3	1	P	M
HSCe	Mega	2896	3304	GRN	HSPA1B	3	P	M
HSCe	Mega	3146	3304	HMGB1	HSPA1B	28	P	M
HSCe	Mega	3606	8807	IL18	IL18RAP	9	P	M
HSCe	Mega	6696	3690	SPP1	ITGB3	9	P	M
HSCe	Mega	6696	3693	SPP1	ITGB5	5	P	M
HSCe	Mega	551	5021	AVP	OXTR	3	P	M
HSCe	Mega	5020	5021	OXT	OXTR	12	P	M
HSCe	Mega	50810	5782	HDGFRP3	PTPN12	3	P	M
HSCe	MEP	6696	3680	SPP1	ITGA9	9	P	M
HSCe	MEP	5443	4157	POMC	MC1R	14	P	M
HSCe	MEP	7066	4352	THPO	MPL	6	P	M
HSCe	MEP	1314	6238	COPA	RRBP1	2	P	M
HSCe	MLP	654	659	BMP6	BMPR2	3	P	M
HSCe	MLP	4282	1407	MIF	CRY1	3	P	M
HSCe	MLP	3627	1803	CXCL10	DPP4	12	P	M
HSCe	MLP	2920	1803	CXCL2	DPP4	5	P	M
HSCe	MLP	685	2066	BTC	ERBB4	19	P	M
HSCe	MLP	6696	3680	SPP1	ITGA9	9	P	M
HSCe	MLP	1314	6238	COPA	RRBP1	2	P	M
HSCe	MLP	2896	6259	GRN	RYK	3	P	M
HSCe	Mono	654	92	BMP6	ACVR2A	80	P	M
HSCe	Mono	3623	92	INHA	ACVR2A	6	P	M
HSCe	Mono	2896	506	GRN	ATP5B	5	P	M
HSCe	Mono	1314	10134	COPA	BCAP31	3	P	M
HSCe	Mono	4282	972	MIF	CD74	28	P	M
HSCe	Mono	6376	1524	CX3CL1	CX3CR1	6	P	M
HSCe	Mono	2896	3303	GRN	HSPA1A	3	P	M
HSCe	Mono	3146	3303	HMGB1	HSPA1A	28	P	M
HSCe	Mono	2896	3304	GRN	HSPA1B	3	P	M
HSCe	Mono	3146	3304	HMGB1	HSPA1B	28	P	M
HSCe	Mono	6696	3685	SPP1	ITGAV	18	P	M
HSCe	Mono	4192	4035	MDK	LRP1	3	P	M
HSCe	Mono	50810	11188	HDGFRP3	NISCH	3	P	M
HSCe	Mono	3146	2908	HMGB1	NR3C1	33	P	M
HSCe	Mono	50810	5782	HDGFRP3	PTPN12	3	P	M
HSCe	Mono	50810	26469	HDGFRP3	PTPN18	3	P	M
HSCe	Mono	8743	8795	TNFSF10	TNFRSF10B	76	P	M
HSCe	Mono	4282	8764	MIF	TNFRSF14	3	P	M
HSCe	Mono	6343	7433	SCT	VIPR1	5	P	M
HSCe	Mono	7432	7433	VIP	VIPR1	53	P	M
HSCe	Neut	654	92	BMP6	ACVR2A	80	P	M
HSCe	Neut	3623	92	INHA	ACVR2A	6	P	M
HSCe	Neut	2896	506	GRN	ATP5B	5	P	M
HSCe	Neut	1314	10134	COPA	BCAP31	3	P	M
HSCe	Neut	4282	1407	MIF	CRY1	3	P	M
HSCe	Neut	6376	1524	CX3CL1	CX3CR1	6	P	M
HSCe	Neut	2920	3577	CXCL2	CXCR1	80	P	M
HSCe	Neut	6374	3577	CXCL5	CXCR1	80	P	M
HSCe	Neut	50810	58513	HDGFRP3	EPS15L1	3	P	M
HSCe	Neut	8822	2264	FGF17	FGFR4	5	P	M
HSCe	Neut	2896	3303	GRN	HSPA1A	3	P	M
HSCe	Neut	3146	3303	HMGB1	HSPA1A	28	P	M
HSCe	Neut	2896	3304	GRN	HSPA1B	3	P	M
HSCe	Neut	3146	3304	HMGB1	HSPA1B	28	P	M
HSCe	Neut	3606	8807	IL18	IL18RAP	9	P	M
HSCe	Neut	6696	3685	SPP1	ITGAV	18	P	M
HSCe	Neut	6696	3688	SPP1	ITGB1	18	P	M
HSCe	Neut	4192	4035	MDK	LRP1	3	P	M
HSCe	Neut	50810	11188	HDGFRP3	NISCH	3	P	M
HSCe	Neut	3146	2908	HMGB1	NR3C1	33	P	M
HSCe	Neut	50810	5782	HDGFRP3	PTPN12	3	P	M
HSCe	Neut	50810	26469	HDGFRP3	PTPN18	3	P	M
HSCe	Neut	1314	5794	COPA	PTPRH	2	P	M
HSCe	Neut	2896	6259	GRN	RYK	3	P	M
HSCe	Neut	3623	7049	INHA	TGFBR3	6	P	M
HSCe	Neut	8743	8795	TNFSF10	TNFRSF10B	76	P	M
HSCe	Neut	8743	8794	TNFSF10	TNFRSF10C	3	P	M
HSCe	Neut	4282	8764	MIF	TNFRSF14	3	P	M
HSCe	Neut	6343	7433	SCT	VIPR1	5	P	M
HSCe	Neut	7432	7433	VIP	VIPR1	53	P	M
HSCe	PreB	6696	3693	SPP1	ITGB5	5	P	M
HSCe	PreB	3146	5803	HMGB1	PTPRZ1	5	P	M
HSCe	PreB	4192	5803	MDK	PTPRZ1	8	P	M
Mega	Mega	5473	3575	PPBP	IL7R	2	A	M
Mega	Baso	652	658	BMP4	BMPR1B	80	P	M
Mega	Baso	2661	658	GDF9	BMPR1B	3	P	M
Mega	Baso	6366	1236	CCL21	CCR7	44	P	M
Mega	Baso	3439	1380	IFNA1	CR2	9	P	M
Mega	Baso	7349	1395	UCN	CRHR2	32	P	M
Mega	Baso	1908	1909	EDN3	EDNRA	5	P	M
Mega	Baso	11172	3710	INSL6	ITPR3	3	P	M
Mega	Baso	5473	8202	PPBP	NCOA3	15	P	M
Mega	Baso	11172	5796	INSL6	PTPRK	3	P	M
Mega	Baso	5473	6262	PPBP	RYR2	15	P	M
Mega	Baso	652	9372	BMP4	ZFYVE9	2	P	M
Mega	CMP	7040	94	TGFB1	ACVRL1	80	P	M
Mega	CMP	6366	1238	CCL21	CCBP2	38	P	M
Mega	CMP	10850	1238	CCL27	CCBP2	23	P	M
Mega	CMP	6366	2826	CCL21	CCR10	38	P	M
Mega	CMP	10850	2826	CCL27	CCR10	27	P	M
Mega	CMP	11172	2041	INSL6	EPHA1	3	P	M
Mega	CMP	11172	2049	INSL6	EPHB3	3	P	M
Mega	CMP	2246	2260	FGF1	FGFR1	80	P	M
Mega	CMP	2247	2260	FGF2	FGFR1	80	P	M
Mega	CMP	2323	2322	FLT3L	FLT3	1	P	M
Mega	CMP	2488	2492	FSHB	FSHR	30	P	M
Mega	CMP	27178	8809	IL37	IL18R1	47	P	M
Mega	CMP	22943	4041	DKK1	LRP5	8	P	M
Mega	CMP	4693	4041	NDP	LRP5	15	P	M
Mega	CMP	7040	8425	TGFB1	LTBP4	3	P	M
Mega	CMP	4880	4883	NPPC	NPR3	5	P	M
Mega	CMP	4908	4914	NTF3	NTRK1	75	P	M
Mega	CMP	1325	6755	CORT	SSTR5	13	P	M
Mega	CMP	9966	8718	TNFSF15	TNFRSF25	79	P	M
Mega	CMP	7124	7186	TNF	TRAF2	51	P	M
Mega	Eos	6366	1236	CCL21	CCR7	44	P	M
Mega	Eos	3439	1380	IFNA1	CR2	9	P	M
Mega	Eos	1908	1909	EDN3	EDNRA	5	P	M
Mega	Eos	5473	2550	PPBP	GABBR1	12	P	M
Mega	Eos	3439	3455	IFNA1	IFNAR2	3	P	M
Mega	Eos	3442	3455	IFNA5	IFNAR2	3	P	M
Mega	Eos	3456	3455	IFNB1	IFNAR2	6	P	M
Mega	Eos	3467	3455	IFNW1	IFNAR2	5	P	M
Mega	Eos	5473	8202	PPBP	NCOA3	15	P	M
Mega	Eos	11172	5796	INSL6	PTPRK	3	P	M
Mega	Eos	7040	7048	TGFB1	TGFBR2	80	P	M
Mega	Eos	4982	8600	TNFRSF11B	TNFSF11	13	P	M
Mega	EryB	10220	93	GDF11	ACVR2B	80	P	M
Mega	EryB	9370	51094	ADIPOQ	ADIPOR1	1	P	M
Mega	EryB	9370	79602	ADIPOQ	ADIPOR2	3	P	M
Mega	EryB	11172	238	INSL6	ALK	3	P	M
Mega	EryB	6366	2826	CCL21	CCR10	38	P	M
Mega	EryB	10850	2826	CCL27	CCR10	27	P	M
Mega	EryB	6361	1237	CCL17	CCR8	10	P	M
Mega	EryB	7349	1394	UCN	CRHR1	30	P	M
Mega	EryB	6361	2532	CCL17	DARC	3	P	M
Mega	EryB	6374	2532	CXCL5	DARC	3	P	M
Mega	EryB	5473	79139	PPBP	DERL1	15	P	M
Mega	EryB	1908	1909	EDN3	EDNRA	5	P	M
Mega	EryB	11172	2049	INSL6	EPHB3	3	P	M
Mega	EryB	2246	2260	FGF1	FGFR1	80	P	M
Mega	EryB	2247	2260	FGF2	FGFR1	80	P	M
Mega	EryB	2246	2264	FGF1	FGFR4	80	P	M
Mega	EryB	2259	2264	FGF14	FGFR4	1	P	M
Mega	EryB	2247	2264	FGF2	FGFR4	80	P	M
Mega	EryB	1325	2693	CORT	GHSR	3	P	M
Mega	EryB	5473	3693	PPBP	ITGB5	12	P	M
Mega	EryB	11172	3710	INSL6	ITPR3	3	P	M
Mega	EryB	5473	3848	PPBP	KRT1	77	P	M
Mega	EryB	7040	4052	TGFB1	LTBP1	5	P	M
Mega	EryB	4295	2862	MLN	MLNR	20	P	M
Mega	EryB	4852	4886	NPY	NPY1R	19	P	M
Mega	EryB	627	4915	BDNF	NTRK2	80	P	M
Mega	EryB	4908	4915	NTF3	NTRK2	77	P	M
Mega	EryB	2247	6385	FGF2	SDC4	3	P	M
Mega	EryB	5473	6510	PPBP	SLC1A5	12	P	M
Mega	EryB	1325	6751	CORT	SSTR1	13	P	M
Mega	EryB	1325	6753	CORT	SSTR3	13	P	M
Mega	EryB	7292	7293	TNFSF4	TNFRSF4	27	P	M
Mega	EryB	652	9372	BMP4	ZFYVE9	2	P	M
Mega	GMP	652	657	BMP4	BMPR1A	80	P	M
Mega	GMP	2661	657	GDF9	BMPR1A	9	P	M
Mega	GMP	1908	1910	EDN3	EDNRB	6	P	M
Mega	GMP	11172	2049	INSL6	EPHB3	3	P	M
Mega	GMP	1950	2064	EGF	ERBB2	5	P	M
Mega	GMP	3084	2064	NRG1	ERBB2	54	P	M
Mega	GMP	3084	2066	NRG1	ERBB4	21	P	M
Mega	GMP	2246	2260	FGF1	FGFR1	80	P	M
Mega	GMP	2247	2260	FGF2	FGFR1	80	P	M
Mega	GMP	2323	2322	FLT3L	FLT3	1	P	M
Mega	GMP	22943	4040	DKK1	LRP6	13	P	M
Mega	GMP	7040	8425	TGFB1	LTBP4	3	P	M
Mega	GMP	7124	4055	TNF	LTBR	8	P	M
Mega	GMP	4880	4883	NPPC	NPR3	5	P	M
Mega	GMP	2247	6385	FGF2	SDC4	3	P	M
Mega	GMP	7124	7132	TNF	TNFRSF1A	79	P	M
Mega	GMP	7292	7293	TNFSF4	TNFRSF4	27	P	M
Mega	GMP	7124	7186	TNF	TRAF2	51	P	M
Mega	HSCe	10220	91	GDF11	ACVR1B	80	P	M
Mega	HSCe	6997	91	TDGF1	ACVR1B	8	P	M
Mega	HSCe	10220	93	GDF11	ACVR2B	80	P	M
Mega	HSCe	9370	51094	ADIPOQ	ADIPOR1	1	P	M
Mega	HSCe	27302	659	BMP10	BMPR2	1	P	M
Mega	HSCe	652	659	BMP4	BMPR2	18	P	M
Mega	HSCe	2661	659	GDF9	BMPR2	8	P	M
Mega	HSCe	11172	2041	INSL6	EPHA1	3	P	M
Mega	HSCe	1950	2064	EGF	ERBB2	5	P	M
Mega	HSCe	3084	2064	NRG1	ERBB2	54	P	M
Mega	HSCe	3084	2066	NRG1	ERBB4	21	P	M
Mega	HSCe	2246	2260	FGF1	FGFR1	80	P	M
Mega	HSCe	2247	2260	FGF2	FGFR1	80	P	M
Mega	HSCe	7040	2280	TGFB1	FKBP1A	5	P	M
Mega	HSCe	2323	2322	FLT3L	FLT3	1	P	M
Mega	HSCe	3439	3455	IFNA1	IFNAR2	3	P	M
Mega	HSCe	3442	3455	IFNA5	IFNAR2	3	P	M
Mega	HSCe	3456	3455	IFNB1	IFNAR2	6	P	M
Mega	HSCe	3467	3455	IFNW1	IFNAR2	5	P	M
Mega	HSCe	27178	8809	IL37	IL18R1	47	P	M
Mega	HSCe	22943	4041	DKK1	LRP5	8	P	M
Mega	HSCe	4693	4041	NDP	LRP5	15	P	M
Mega	HSCe	7040	8425	TGFB1	LTBP4	3	P	M
Mega	HSCe	7124	4055	TNF	LTBR	8	P	M
Mega	HSCe	4880	4882	NPPC	NPR2	9	P	M
Mega	HSCe	4880	4883	NPPC	NPR3	5	P	M
Mega	HSCe	5473	6510	PPBP	SLC1A5	12	P	M
Mega	HSCe	627	6272	BDNF	SORT1	21	P	M
Mega	HSCe	284	7010	ANGPT1	TEK	65	P	M
Mega	HSCe	7040	7046	TGFB1	TGFBR1	80	P	M
Mega	HSCe	7124	7132	TNF	TNFRSF1A	79	P	M
Mega	HSCe	9966	8718	TNFSF15	TNFRSF25	79	P	M
Mega	HSCe	7292	7293	TNFSF4	TNFRSF4	27	P	M
Mega	Mega	6366	1236	CCL21	CCR7	44	A	M
Mega	Mega	7349	1395	UCN	CRHR2	32	A	M
Mega	Mega	1908	1909	EDN3	EDNRA	5	A	M
Mega	Mega	2246	2261	FGF1	FGFR3	80	A	M
Mega	Mega	2247	2261	FGF2	FGFR3	80	A	M
Mega	Mega	5473	3673	PPBP	ITGA2	12	A	M
Mega	Mega	5473	3693	PPBP	ITGB5	12	A	M
Mega	Mega	11172	3710	INSL6	ITPR3	3	A	M
Mega	Mega	7040	4052	TGFB1	LTBP1	5	A	M
Mega	Mega	5473	4995	PPBP	OR3A2	15	A	M
Mega	Mega	2247	6385	FGF2	SDC4	3	A	M
Mega	Mega	1325	6752	CORT	SSTR2	8	A	M
Mega	MEP	6361	1233	CCL17	CCR4	31	P	M
Mega	MEP	22943	4041	DKK1	LRP5	8	P	M
Mega	MEP	4693	4041	NDP	LRP5	15	P	M
Mega	MEP	7040	8425	TGFB1	LTBP4	3	P	M
Mega	MEP	7124	4055	TNF	LTBR	8	P	M
Mega	MEP	4880	4882	NPPC	NPR2	9	P	M
Mega	MEP	4880	4883	NPPC	NPR3	5	P	M
Mega	MEP	4908	4914	NTF3	NTRK1	75	P	M
Mega	MEP	5473	6510	PPBP	SLC1A5	12	P	M
Mega	MEP	9966	8718	TNFSF15	TNFRSF25	79	P	M
Mega	MEP	7124	7186	TNF	TRAF2	51	P	M
Mega	MLP	27302	659	BMP10	BMPR2	1	P	M
Mega	MLP	652	659	BMP4	BMPR2	18	P	M
Mega	MLP	2661	659	GDF9	BMPR2	8	P	M
Mega	MLP	3084	2066	NRG1	ERBB4	21	P	M
Mega	MLP	7124	355	TNF	FAS	4	P	M
Mega	MLP	2323	2322	FLT3L	FLT3	1	P	M
Mega	MLP	7040	8425	TGFB1	LTBP4	3	P	M
Mega	MLP	7124	4055	TNF	LTBR	8	P	M
Mega	MLP	4880	4882	NPPC	NPR2	9	P	M
Mega	MLP	4880	4883	NPPC	NPR3	5	P	M
Mega	MLP	2247	8829	FGF2	NRP1	3	P	M
Mega	MLP	11172	5796	INSL6	PTPRK	3	P	M
Mega	MLP	7292	7293	TNFSF4	TNFRSF4	27	P	M
Mega	Mono	2661	92	GDF9	ACVR2A	5	P	M
Mega	Mono	9370	51094	ADIPOQ	ADIPOR1	1	P	M
Mega	Mono	9370	79602	ADIPOQ	ADIPOR2	3	P	M
Mega	Mono	5473	79139	PPBP	DERL1	15	P	M
Mega	Mono	7124	355	TNF	FAS	4	P	M
Mega	Mono	7040	2280	TGFB1	FKBP1A	5	P	M
Mega	Mono	5473	2550	PPBP	GABBR1	12	P	M
Mega	Mono	3439	3455	IFNA1	IFNAR2	3	P	M
Mega	Mono	3442	3455	IFNA5	IFNAR2	3	P	M
Mega	Mono	3456	3455	IFNB1	IFNAR2	6	P	M
Mega	Mono	3467	3455	IFNW1	IFNAR2	5	P	M
Mega	Mono	7040	3685	TGFB1	ITGAV	3	P	M
Mega	Mono	5473	8202	PPBP	NCOA3	15	P	M
Mega	Mono	627	6272	BDNF	SORT1	21	P	M
Mega	Mono	7040	7048	TGFB1	TGFBR2	80	P	M
Mega	Mono	7124	7132	TNF	TNFRSF1A	79	P	M
Mega	Mono	7124	7133	TNF	TNFRSF1B	79	P	M
Mega	Neut	2661	92	GDF9	ACVR2A	5	P	M
Mega	Neut	9370	51094	ADIPOQ	ADIPOR1	1	P	M
Mega	Neut	9370	79602	ADIPOQ	ADIPOR2	3	P	M
Mega	Neut	7349	1394	UCN	CRHR1	30	P	M
Mega	Neut	2921	3577	CXCL3	CXCR1	80	P	M
Mega	Neut	6374	3577	CXCL5	CXCR1	80	P	M
Mega	Neut	5473	3577	PPBP	CXCR1	80	P	M
Mega	Neut	5473	79139	PPBP	DERL1	15	P	M
Mega	Neut	7124	355	TNF	FAS	4	P	M
Mega	Neut	2246	2264	FGF1	FGFR4	80	P	M
Mega	Neut	2259	2264	FGF14	FGFR4	1	P	M
Mega	Neut	2247	2264	FGF2	FGFR4	80	P	M
Mega	Neut	7040	2280	TGFB1	FKBP1A	5	P	M
Mega	Neut	5473	2550	PPBP	GABBR1	12	P	M
Mega	Neut	3439	3455	IFNA1	IFNAR2	3	P	M
Mega	Neut	3442	3455	IFNA5	IFNAR2	3	P	M
Mega	Neut	3456	3455	IFNB1	IFNAR2	6	P	M
Mega	Neut	3467	3455	IFNW1	IFNAR2	5	P	M
Mega	Neut	3558	50615	IL2	IL21R	3	P	M
Mega	Neut	7040	3685	TGFB1	ITGAV	3	P	M
Mega	Neut	5473	8202	PPBP	NCOA3	15	P	M
Mega	Neut	2247	6385	FGF2	SDC4	3	P	M
Mega	Neut	7040	7048	TGFB1	TGFBR2	80	P	M
Mega	Neut	7040	7049	TGFB1	TGFBR3	66	P	M
Mega	Neut	7124	7132	TNF	TNFRSF1A	79	P	M
Mega	Neut	7124	7133	TNF	TNFRSF1B	79	P	M
Mega	PreB	6366	1236	CCL21	CCR7	44	P	M
Mega	PreB	6366	51554	CCL21	CCRL1	38	P	M
Mega	PreB	1908	1909	EDN3	EDNRA	5	P	M
Mega	PreB	51561	3593	IL23A	IL12B	34	P	M
Mega	PreB	5473	3673	PPBP	ITGA2	12	P	M
Mega	PreB	5473	3693	PPBP	ITGB5	12	P	M
Mega	PreB	11172	3710	INSL6	ITPR3	3	P	M
Mega	PreB	4295	2862	MLN	MLNR	20	P	M
Mega	PreB	4908	4916	NTF3	NTRK3	80	P	M
Mega	PreB	7124	5803	TNF	PTPRZ1	2	P	M
Mega	PreB	1325	6752	CORT	SSTR2	8	P	M
MEP	Baso	649	148	BMP1	ADRA1A	3	P	M
MEP	Baso	959	958	CD40LG	CD40	20	P	M
MEP	Baso	4282	972	MIF	CD74	28	P	M
MEP	Baso	51083	8811	GAL	GALR2	3	P	M
MEP	Baso	4828	4829	NMB	NMBR	18	P	M
MEP	CMP	551	554	AVP	AVPR2	5	P	M
MEP	CMP	3606	8809	IL18	IL18R1	13	P	M
MEP	Eos	3553	154	IL1B	ADRB2	3	P	M
MEP	Eos	6368	1230	CCL23	CCR1	80	P	M
MEP	Eos	4282	972	MIF	CD74	28	P	M
MEP	EryB	3146	367	HMGB1	AR	24	P	M
MEP	EryB	551	552	AVP	AVPR1A	5	P	M
MEP	EryB	551	553	AVP	AVPR1B	5	P	M
MEP	EryB	4282	1407	MIF	CRY1	3	P	M
MEP	EryB	51083	8811	GAL	GALR2	3	P	M
MEP	EryB	3146	3303	HMGB1	HSPA1A	28	P	M
MEP	EryB	3146	3304	HMGB1	HSPA1B	28	P	M
MEP	EryB	5443	4161	POMC	MC5R	14	P	M
MEP	EryB	4828	4829	NMB	NMBR	18	P	M
MEP	EryB	3146	2908	HMGB1	NR3C1	33	P	M
MEP	EryB	7200	7201	TRH	TRHR	9	P	M
MEP	EryB	7432	7434	VIP	VIPR2	53	P	M
MEP	GMP	551	554	AVP	AVPR2	5	P	M
MEP	GMP	1435	1436	CSF1	CSF1R	12	P	M
MEP	GMP	3553	3556	IL1B	IL1RAP	17	P	M
MEP	GMP	5443	4157	POMC	MC1R	14	P	M
MEP	GMP	3146	5241	HMGB1	PGR	19	P	M
MEP	HSCe	4282	972	MIF	CD74	28	P	M
MEP	HSCe	4282	1407	MIF	CRY1	3	P	M
MEP	HSCe	3606	8809	IL18	IL18R1	13	P	M
MEP	HSCe	3553	3554	IL1B	IL1R1	39	P	M
MEP	HSCe	3553	3556	IL1B	IL1RAP	17	P	M
MEP	HSCe	959	3678	CD40LG	ITGA5	3	P	M
MEP	HSCe	5443	4157	POMC	MC1R	14	P	M
MEP	HSCe	285	7010	ANGPT2	TEK	80	P	M
MEP	HSCe	4282	8793	MIF	TNFRSF10D	3	P	M
MEP	HSCe	7432	7433	VIP	VIPR1	53	P	M
MEP	Mega	649	148	BMP1	ADRA1A	3	P	M
MEP	Mega	6368	1230	CCL23	CCR1	80	P	M
MEP	Mega	3146	3304	HMGB1	HSPA1B	28	P	M
MEP	Mega	3606	8807	IL18	IL18RAP	9	P	M
MEP	Mega	551	5021	AVP	OXTR	3	P	M
MEP	MEP	5443	4157	POMC	MC1R	14	A	M
MEP	MEP	3068	7067	HDGF	THRA	2	A	M
MEP	MLP	4282	1407	MIF	CRY1	3	P	M
MEP	MLP	3553	3556	IL1B	IL1RAP	17	P	M
MEP	Mono	3553	154	IL1B	ADRB2	3	P	M
MEP	Mono	6368	1230	CCL23	CCR1	80	P	M
MEP	Mono	4282	972	MIF	CD74	28	P	M
MEP	Mono	1435	1436	CSF1	CSF1R	12	P	M
MEP	Mono	1435	3106	CSF1	HLA-B	3	P	M
MEP	Mono	3146	3303	HMGB1	HSPA1A	28	P	M
MEP	Mono	3146	3304	HMGB1	HSPA1B	28	P	M
MEP	Mono	3146	2908	HMGB1	NR3C1	33	P	M
MEP	Mono	4282	8764	MIF	TNFRSF14	3	P	M
MEP	Mono	7432	7433	VIP	VIPR1	53	P	M
MEP	Neut	3553	154	IL1B	ADRB2	3	P	M
MEP	Neut	6368	1230	CCL23	CCR1	80	P	M
MEP	Neut	959	922	CD40LG	CD5L	3	P	M
MEP	Neut	4282	1407	MIF	CRY1	3	P	M
MEP	Neut	1435	1436	CSF1	CSF1R	12	P	M
MEP	Neut	1435	3106	CSF1	HLA-B	3	P	M
MEP	Neut	3146	3303	HMGB1	HSPA1A	28	P	M
MEP	Neut	3146	3304	HMGB1	HSPA1B	28	P	M
MEP	Neut	3606	8807	IL18	IL18RAP	9	P	M
MEP	Neut	3146	2908	HMGB1	NR3C1	33	P	M
MEP	Neut	4282	8764	MIF	TNFRSF14	3	P	M
MEP	Neut	7432	7433	VIP	VIPR1	53	P	M
MEP	PreB	3146	5803	HMGB1	PTPRZ1	5	P	M
MLP	Baso	649	148	BMP1	ADRA1A	3	P	M
MLP	Baso	4282	972	MIF	CD74	28	P	M
MLP	Baso	6352	643	CCL5	CXCR5	80	P	M
MLP	Baso	51083	8811	GAL	GALR2	3	P	M
MLP	Baso	5197	8202	PF4V1	NCOA3	15	P	M
MLP	Baso	4828	4829	NMB	NMBR	18	P	M
MLP	Baso	5197	6262	PF4V1	RYR2	15	P	M
MLP	CMP	551	554	AVP	AVPR2	5	P	M
MLP	CMP	6370	1238	CCL25	CCBP2	3	P	M
MLP	CMP	6352	1238	CCL5	CCBP2	80	P	M
MLP	CMP	6370	2826	CCL25	CCR10	5	P	M
MLP	CMP	3606	8809	IL18	IL18R1	13	P	M
MLP	CMP	3375	10267	IAPP	RAMP1	3	P	M
MLP	Eos	6352	1230	CCL5	CCR1	80	P	M
MLP	Eos	6352	1232	CCL5	CCR3	80	P	M
MLP	Eos	4282	972	MIF	CD74	28	P	M
MLP	Eos	6352	643	CCL5	CXCR5	80	P	M
MLP	Eos	5197	2550	PF4V1	GABBR1	12	P	M
MLP	Eos	3586	3455	IL10	IFNAR2	5	P	M
MLP	Eos	3586	3587	IL10	IL10RA	73	P	M
MLP	Eos	3586	3588	IL10	IL10RB	5	P	M
MLP	Eos	5197	8202	PF4V1	NCOA3	15	P	M
MLP	EryB	654	93	BMP6	ACVR2B	80	P	M
MLP	EryB	3624	93	INHBA	ACVR2B	80	P	M
MLP	EryB	3146	367	HMGB1	AR	24	P	M
MLP	EryB	551	552	AVP	AVPR1A	5	P	M
MLP	EryB	551	553	AVP	AVPR1B	5	P	M
MLP	EryB	6370	2826	CCL25	CCR10	5	P	M
MLP	EryB	6370	10803	CCL25	CCR9	17	P	M
MLP	EryB	4282	1407	MIF	CRY1	3	P	M
MLP	EryB	6352	643	CCL5	CXCR5	80	P	M
MLP	EryB	6352	2532	CCL5	DARC	10	P	M
MLP	EryB	5197	79139	PF4V1	DERL1	15	P	M
MLP	EryB	2251	2264	FGF6	FGFR4	80	P	M
MLP	EryB	51083	8811	GAL	GALR2	3	P	M
MLP	EryB	3146	3303	HMGB1	HSPA1A	28	P	M
MLP	EryB	3146	3304	HMGB1	HSPA1B	28	P	M
MLP	EryB	5197	3693	PF4V1	ITGB5	12	P	M
MLP	EryB	2662	3848	GDF10	KRT1	3	P	M
MLP	EryB	5197	3848	PF4V1	KRT1	77	P	M
MLP	EryB	3952	3953	LEP	LEPR	8	P	M
MLP	EryB	4828	4829	NMB	NMBR	18	P	M
MLP	EryB	3146	2908	HMGB1	NR3C1	33	P	M
MLP	EryB	6352	6385	CCL5	SDC4	3	P	M
MLP	EryB	5197	6510	PF4V1	SLC1A5	12	P	M
MLP	EryB	7200	7201	TRH	TRHR	9	P	M
MLP	GMP	551	554	AVP	AVPR2	5	P	M
MLP	GMP	654	657	BMP6	BMPR1A	80	P	M
MLP	GMP	3952	945	LEP	CD33	3	P	M
MLP	GMP	3586	3588	IL10	IL10RB	5	P	M
MLP	GMP	4050	4055	LTB	LTBR	10	P	M
MLP	GMP	3146	5241	HMGB1	PGR	19	P	M
MLP	GMP	3375	10267	IAPP	RAMP1	3	P	M
MLP	GMP	6352	6385	CCL5	SDC4	3	P	M
MLP	GMP	4050	7132	LTB	TNFRSF1A	5	P	M
MLP	HSCe	3624	91	INHBA	ACVR1B	80	P	M
MLP	HSCe	654	93	BMP6	ACVR2B	80	P	M
MLP	HSCe	3624	93	INHBA	ACVR2B	80	P	M
MLP	HSCe	654	659	BMP6	BMPR2	3	P	M
MLP	HSCe	3952	945	LEP	CD33	3	P	M
MLP	HSCe	4282	972	MIF	CD74	28	P	M
MLP	HSCe	4282	1407	MIF	CRY1	3	P	M
MLP	HSCe	3586	3455	IL10	IFNAR2	5	P	M
MLP	HSCe	3606	8809	IL18	IL18R1	13	P	M
MLP	HSCe	4050	4055	LTB	LTBR	10	P	M
MLP	HSCe	3375	10267	IAPP	RAMP1	3	P	M
MLP	HSCe	3375	10266	IAPP	RAMP2	3	P	M
MLP	HSCe	5197	6510	PF4V1	SLC1A5	12	P	M
MLP	HSCe	284	7010	ANGPT1	TEK	65	P	M
MLP	HSCe	4282	8793	MIF	TNFRSF10D	3	P	M
MLP	HSCe	4050	7132	LTB	TNFRSF1A	5	P	M
MLP	Mega	649	148	BMP1	ADRA1A	3	P	M
MLP	Mega	6352	1230	CCL5	CCR1	80	P	M
MLP	Mega	6352	643	CCL5	CXCR5	80	P	M
MLP	Mega	1114	2261	CHGB	FGFR3	3	P	M
MLP	Mega	3146	3304	HMGB1	HSPA1B	28	P	M
MLP	Mega	3606	8807	IL18	IL18RAP	9	P	M
MLP	Mega	5197	3673	PF4V1	ITGA2	12	P	M
MLP	Mega	5197	3693	PF4V1	ITGB5	12	P	M
MLP	Mega	5197	4995	PF4V1	OR3A2	15	P	M
MLP	Mega	551	5021	AVP	OXTR	3	P	M
MLP	Mega	6352	6385	CCL5	SDC4	3	P	M
MLP	MEP	6352	1233	CCL5	CCR4	80	P	M
MLP	MEP	3952	945	LEP	CD33	3	P	M
MLP	MEP	3952	3953	LEP	LEPR	8	P	M
MLP	MEP	4050	4055	LTB	LTBR	10	P	M
MLP	MEP	3375	10267	IAPP	RAMP1	3	P	M
MLP	MEP	5197	6510	PF4V1	SLC1A5	12	P	M
MLP	MLP	654	659	BMP6	BMPR2	3	A	M
MLP	MLP	6370	10803	CCL25	CCR9	17	A	M
MLP	MLP	4282	1407	MIF	CRY1	3	A	M
MLP	MLP	3479	3480	IGF1	IGF1R	18	A	M
MLP	MLP	4050	4055	LTB	LTBR	10	A	M
MLP	MLP	3375	10267	IAPP	RAMP1	3	A	M
MLP	Mono	654	92	BMP6	ACVR2A	80	P	M
MLP	Mono	3624	92	INHBA	ACVR2A	80	P	M
MLP	Mono	6352	1230	CCL5	CCR1	80	P	M
MLP	Mono	4282	972	MIF	CD74	28	P	M
MLP	Mono	5197	79139	PF4V1	DERL1	15	P	M
MLP	Mono	5197	2550	PF4V1	GABBR1	12	P	M
MLP	Mono	3146	3303	HMGB1	HSPA1A	28	P	M
MLP	Mono	3146	3304	HMGB1	HSPA1B	28	P	M
MLP	Mono	3586	3455	IL10	IFNAR2	5	P	M
MLP	Mono	3586	3587	IL10	IL10RA	73	P	M
MLP	Mono	3586	3588	IL10	IL10RB	5	P	M
MLP	Mono	11082	3683	ESM1	ITGAL	3	P	M
MLP	Mono	11082	3689	ESM1	ITGB2	3	P	M
MLP	Mono	5197	8202	PF4V1	NCOA3	15	P	M
MLP	Mono	3146	2908	HMGB1	NR3C1	33	P	M
MLP	Mono	4282	8764	MIF	TNFRSF14	3	P	M
MLP	Mono	4050	7132	LTB	TNFRSF1A	5	P	M
MLP	Neut	654	92	BMP6	ACVR2A	80	P	M
MLP	Neut	3624	92	INHBA	ACVR2A	80	P	M
MLP	Neut	6352	1230	CCL5	CCR1	80	P	M
MLP	Neut	4282	1407	MIF	CRY1	3	P	M
MLP	Neut	5197	79139	PF4V1	DERL1	15	P	M
MLP	Neut	2251	2264	FGF6	FGFR4	80	P	M
MLP	Neut	5197	2550	PF4V1	GABBR1	12	P	M
MLP	Neut	3146	3303	HMGB1	HSPA1A	28	P	M
MLP	Neut	3146	3304	HMGB1	HSPA1B	28	P	M
MLP	Neut	3586	3455	IL10	IFNAR2	5	P	M
MLP	Neut	3586	3587	IL10	IL10RA	73	P	M
MLP	Neut	3586	3588	IL10	IL10RB	5	P	M
MLP	Neut	3606	8807	IL18	IL18RAP	9	P	M
MLP	Neut	11082	3683	ESM1	ITGAL	3	P	M
MLP	Neut	11082	3689	ESM1	ITGB2	3	P	M
MLP	Neut	5197	8202	PF4V1	NCOA3	15	P	M
MLP	Neut	3146	2908	HMGB1	NR3C1	33	P	M
MLP	Neut	6352	6385	CCL5	SDC4	3	P	M
MLP	Neut	4282	8764	MIF	TNFRSF14	3	P	M
MLP	Neut	4050	7132	LTB	TNFRSF1A	5	P	M
MLP	PreB	6370	51554	CCL25	CCRL1	8	P	M
MLP	PreB	6352	643	CCL5	CXCR5	80	P	M
MLP	PreB	5197	3673	PF4V1	ITGA2	12	P	M
MLP	PreB	5197	3693	PF4V1	ITGB5	12	P	M
MLP	PreB	3146	5803	HMGB1	PTPRZ1	5	P	M
Mono	Baso	10135	135	NAMPT	ADORA2A	3	P	M
Mono	Baso	2764	3710	GMFB	ITPR3	2	P	M
Mono	Baso	7422	3791	VEGFA	KDR	76	P	M
Mono	Baso	3082	4233	HGF	MET	72	P	M
Mono	Baso	182	4853	JAG1	NOTCH2	53	P	M
Mono	Baso	182	4853	JAG1	NOTCH2	1	P	M
Mono	CMP	7422	3680	VEGFA	ITGA9	3	P	M
Mono	CMP	1314	4544	COPA	MTNR1B	5	P	M
Mono	CMP	7422	8828	VEGFA	NRP2	12	P	M
Mono	CMP	1314	6238	COPA	RRBP1	2	P	M
Mono	CMP	8742	51330	TNFSF12	TNFRSF12A	6	P	M
Mono	CMP	8742	8718	TNFSF12	TNFRSF25	8	P	M
Mono	CMP	2764	10381	GMFB	TUBB3	2	P	M
Mono	Eos	3553	154	IL1B	ADRB2	3	P	M
Mono	Eos	3627	1232	CXCL10	CCR3	67	P	M
Mono	Eos	182	4853	JAG1	NOTCH2	53	P	M
Mono	Eos	182	4853	JAG1	NOTCH2	1	P	M
Mono	Eos	1314	5794	COPA	PTPRH	2	P	M
Mono	EryB	3626	93	INHBC	ACVR2B	80	P	M
Mono	EryB	2821	267	GPI	AMFR	3	P	M
Mono	EryB	2896	506	GRN	ATP5B	5	P	M
Mono	EryB	2821	1407	GPI	CRY1	3	P	M
Mono	EryB	3603	2905	IL16	GRIN2C	15	P	M
Mono	EryB	3082	3249	HGF	HPN	8	P	M
Mono	EryB	2896	3303	GRN	HSPA1A	3	P	M
Mono	EryB	2896	3304	GRN	HSPA1B	3	P	M
Mono	EryB	7422	3688	VEGFA	ITGB1	3	P	M
Mono	EryB	2764	3710	GMFB	ITPR3	2	P	M
Mono	EryB	7422	3791	VEGFA	KDR	76	P	M
Mono	EryB	1314	4544	COPA	MTNR1B	5	P	M
Mono	EryB	182	4854	JAG1	NOTCH3	28	P	M
Mono	EryB	182	4854	JAG1	NOTCH3	1	P	M
Mono	EryB	1314	5794	COPA	PTPRH	2	P	M
Mono	EryB	133	10268	ADM	RAMP3	8	P	M
Mono	EryB	7422	6405	VEGFA	SEMA3F	5	P	M
Mono	EryB	2821	11171	GPI	STRAP	7	P	M
Mono	EryB	2821	7037	GPI	TFRC	2	P	M
Mono	EryB	2764	10381	GMFB	TUBB3	2	P	M
Mono	GMP	3084	2064	NRG1	ERBB2	54	P	M
Mono	GMP	2069	2066	EREG	ERBB4	3	P	M
Mono	GMP	1839	2066	HBEGF	ERBB4	19	P	M
Mono	GMP	3084	2066	NRG1	ERBB4	21	P	M
Mono	GMP	3553	3556	IL1B	IL1RAP	17	P	M
Mono	GMP	1314	53832	COPA	IL20RA	2	P	M
Mono	GMP	7422	3680	VEGFA	ITGA9	3	P	M
Mono	GMP	1314	6238	COPA	RRBP1	2	P	M
Mono	GMP	8742	51330	TNFSF12	TNFRSF12A	6	P	M
Mono	GMP	2764	10381	GMFB	TUBB3	2	P	M
Mono	HSCe	3626	90	INHBC	ACVR1	80	P	M
Mono	HSCe	3626	91	INHBC	ACVR1B	80	P	M
Mono	HSCe	3626	93	INHBC	ACVR2B	80	P	M
Mono	HSCe	133	10203	ADM	CALCRL	5	P	M
Mono	HSCe	3603	920	IL16	CD4	21	P	M
Mono	HSCe	1839	960	HBEGF	CD44	5	P	M
Mono	HSCe	2821	1407	GPI	CRY1	3	P	M
Mono	HSCe	3603	30008	IL16	EFEMP2	3	P	M
Mono	HSCe	3084	2064	NRG1	ERBB2	54	P	M
Mono	HSCe	2069	2066	EREG	ERBB4	3	P	M
Mono	HSCe	1839	2066	HBEGF	ERBB4	19	P	M
Mono	HSCe	3084	2066	NRG1	ERBB4	21	P	M
Mono	HSCe	3553	3554	IL1B	IL1R1	39	P	M
Mono	HSCe	3553	3556	IL1B	IL1RAP	17	P	M
Mono	HSCe	7422	3680	VEGFA	ITGA9	3	P	M
Mono	HSCe	182	4851	JAG1	NOTCH1	40	P	M
Mono	HSCe	182	4851	JAG1	NOTCH1	1	P	M
Mono	HSCe	7422	8828	VEGFA	NRP2	12	P	M
Mono	HSCe	133	10266	ADM	RAMP2	5	P	M
Mono	HSCe	1314	6238	COPA	RRBP1	2	P	M
Mono	HSCe	2896	6259	GRN	RYK	3	P	M
Mono	HSCe	7422	6405	VEGFA	SEMA3F	5	P	M
Mono	HSCe	2821	11171	GPI	STRAP	7	P	M
Mono	HSCe	8743	8795	TNFSF10	TNFRSF10B	76	P	M
Mono	HSCe	8743	8793	TNFSF10	TNFRSF10D	13	P	M
Mono	HSCe	8742	51330	TNFSF12	TNFRSF12A	6	P	M
Mono	HSCe	8742	8718	TNFSF12	TNFRSF25	8	P	M
Mono	Mega	10135	135	NAMPT	ADORA2A	3	P	M
Mono	Mega	7422	2048	VEGFA	EPHB2	3	P	M
Mono	Mega	2896	3304	GRN	HSPA1B	3	P	M
Mono	Mega	2764	3710	GMFB	ITPR3	2	P	M
Mono	Mega	3082	4233	HGF	MET	72	P	M
Mono	MEP	6398	924	SECTM1	CD7	5	P	M
Mono	MEP	7422	3680	VEGFA	ITGA9	3	P	M
Mono	MEP	1314	6238	COPA	RRBP1	2	P	M
Mono	MEP	2821	7037	GPI	TFRC	2	P	M
Mono	MEP	8742	51330	TNFSF12	TNFRSF12A	6	P	M
Mono	MEP	8742	8718	TNFSF12	TNFRSF25	8	P	M
Mono	MEP	2764	10381	GMFB	TUBB3	2	P	M
Mono	MLP	3626	90	INHBC	ACVR1	80	P	M
Mono	MLP	133	10203	ADM	CALCRL	5	P	M
Mono	MLP	1839	960	HBEGF	CD44	5	P	M
Mono	MLP	6398	924	SECTM1	CD7	5	P	M
Mono	MLP	2821	1407	GPI	CRY1	3	P	M
Mono	MLP	3627	1803	CXCL10	DPP4	12	P	M
Mono	MLP	3603	30008	IL16	EFEMP2	3	P	M
Mono	MLP	2069	2066	EREG	ERBB4	3	P	M
Mono	MLP	1839	2066	HBEGF	ERBB4	19	P	M
Mono	MLP	3084	2066	NRG1	ERBB4	21	P	M
Mono	MLP	7422	2321	VEGFA	FLT1	61	P	M
Mono	MLP	3553	3556	IL1B	IL1RAP	17	P	M
Mono	MLP	7422	3680	VEGFA	ITGA9	3	P	M
Mono	MLP	182	4851	JAG1	NOTCH1	40	P	M
Mono	MLP	182	4851	JAG1	NOTCH1	1	P	M
Mono	MLP	182	4854	JAG1	NOTCH3	28	P	M
Mono	MLP	182	4854	JAG1	NOTCH3	1	P	M
Mono	MLP	7422	8829	VEGFA	NRP1	78	P	M
Mono	MLP	1314	6238	COPA	RRBP1	2	P	M
Mono	MLP	2896	6259	GRN	RYK	3	P	M
Mono	MLP	2821	11171	GPI	STRAP	7	P	M
Mono	Mono	3626	92	INHBC	ACVR2A	80	A	M
Mono	Mono	3553	154	IL1B	ADRB2	3	A	M
Mono	Mono	2896	506	GRN	ATP5B	5	A	M
Mono	Mono	1314	10134	COPA	BCAP31	3	A	M
Mono	Mono	3603	920	IL16	CD4	21	A	M
Mono	Mono	1839	960	HBEGF	CD44	5	A	M
Mono	Mono	2896	3303	GRN	HSPA1A	3	A	M
Mono	Mono	2896	3304	GRN	HSPA1B	3	A	M
Mono	Mono	182	4851	JAG1	NOTCH1	40	A	M
Mono	Mono	182	4851	JAG1	NOTCH1	1	A	M
Mono	Mono	182	4853	JAG1	NOTCH2	53	A	M
Mono	Mono	182	4853	JAG1	NOTCH2	1	A	M
Mono	Mono	8743	8795	TNFSF10	TNFRSF10B	76	A	M
Mono	Neut	3626	92	INHBC	ACVR2A	80	P	M
Mono	Neut	3553	154	IL1B	ADRB2	3	P	M
Mono	Neut	2896	506	GRN	ATP5B	5	P	M
Mono	Neut	1314	10134	COPA	BCAP31	3	P	M
Mono	Neut	3603	920	IL16	CD4	21	P	M
Mono	Neut	1839	960	HBEGF	CD44	5	P	M
Mono	Neut	6398	924	SECTM1	CD7	5	P	M
Mono	Neut	2821	1407	GPI	CRY1	3	P	M
Mono	Neut	2896	3303	GRN	HSPA1A	3	P	M
Mono	Neut	2896	3304	GRN	HSPA1B	3	P	M
Mono	Neut	7422	3688	VEGFA	ITGB1	3	P	M
Mono	Neut	182	4851	JAG1	NOTCH1	40	P	M
Mono	Neut	182	4851	JAG1	NOTCH1	1	P	M
Mono	Neut	182	4853	JAG1	NOTCH2	53	P	M
Mono	Neut	182	4853	JAG1	NOTCH2	1	P	M
Mono	Neut	1314	5794	COPA	PTPRH	2	P	M
Mono	Neut	2896	6259	GRN	RYK	3	P	M
Mono	Neut	8743	8795	TNFSF10	TNFRSF10B	76	P	M
Mono	Neut	8743	8794	TNFSF10	TNFRSF10C	3	P	M
Mono	Neut	944	943	TNFSF8	TNFRSF8	9	P	M
Mono	Neut	2764	10381	GMFB	TUBB3	2	P	M
Mono	PreB	7422	2048	VEGFA	EPHB2	3	P	M
Mono	PreB	2764	3710	GMFB	ITPR3	2	P	M
Mono	PreB	7422	3791	VEGFA	KDR	76	P	M
Neut	Mega	7276	3575	TTR	IL7R	2	P	M
Neut	Baso	10135	135	NAMPT	ADORA2A	3	P	M
Neut	Baso	7276	780	TTR	DDR1	3	P	M
Neut	Baso	2764	3710	GMFB	ITPR3	2	P	M
Neut	Baso	7276	8202	TTR	NCOA3	15	P	M
Neut	Baso	7276	6262	TTR	RYR2	15	P	M
Neut	CMP	7276	2260	TTR	FGFR1	3	P	M
Neut	CMP	7276	8425	TTR	LTBP4	3	P	M
Neut	CMP	1314	4544	COPA	MTNR1B	5	P	M
Neut	CMP	5228	8828	PGF	NRP2	8	P	M
Neut	CMP	7276	64221	TTR	ROBO3	8	P	M
Neut	CMP	1314	6238	COPA	RRBP1	2	P	M
Neut	CMP	8742	51330	TNFSF12	TNFRSF12A	6	P	M
Neut	CMP	8742	8718	TNFSF12	TNFRSF25	8	P	M
Neut	CMP	7124	7186	TNF	TRAF2	51	P	M
Neut	CMP	8740	7186	TNFSF14	TRAF2	5	P	M
Neut	CMP	2764	10381	GMFB	TUBB3	2	P	M
Neut	Eos	3553	154	IL1B	ADRB2	3	P	M
Neut	Eos	3627	1232	CXCL10	CCR3	67	P	M
Neut	Eos	7276	2550	TTR	GABBR1	15	P	M
Neut	Eos	7276	8202	TTR	NCOA3	15	P	M
Neut	Eos	1314	5794	COPA	PTPRH	2	P	M
Neut	EryB	10220	93	GDF11	ACVR2B	80	P	M
Neut	EryB	3626	93	INHBC	ACVR2B	80	P	M
Neut	EryB	2821	267	GPI	AMFR	3	P	M
Neut	EryB	2896	506	GRN	ATP5B	5	P	M
Neut	EryB	2821	1407	GPI	CRY1	3	P	M
Neut	EryB	2919	2532	CXCL1	DARC	29	P	M
Neut	EryB	7276	780	TTR	DDR1	3	P	M
Neut	EryB	7276	79139	TTR	DERL1	15	P	M
Neut	EryB	7276	2260	TTR	FGFR1	3	P	M
Neut	EryB	3603	2905	IL16	GRIN2C	15	P	M
Neut	EryB	2896	3303	GRN	HSPA1A	3	P	M
Neut	EryB	2896	3304	GRN	HSPA1B	3	P	M
Neut	EryB	7276	3693	TTR	ITGB5	15	P	M
Neut	EryB	2764	3710	GMFB	ITPR3	2	P	M
Neut	EryB	7276	3848	TTR	KRT1	47	P	M
Neut	EryB	1314	4544	COPA	MTNR1B	5	P	M
Neut	EryB	8620	64106	NPFF	NPFFR1	5	P	M
Neut	EryB	1314	5794	COPA	PTPRH	2	P	M
Neut	EryB	133	10268	ADM	RAMP3	8	P	M
Neut	EryB	7276	6261	TTR	RYR1	5	P	M
Neut	EryB	7276	6510	TTR	SLC1A5	12	P	M
Neut	EryB	2821	11171	GPI	STRAP	7	P	M
Neut	EryB	2821	7037	GPI	TFRC	2	P	M
Neut	EryB	7292	7293	TNFSF4	TNFRSF4	27	P	M
Neut	EryB	2764	10381	GMFB	TUBB3	2	P	M
Neut	GMP	1839	2066	HBEGF	ERBB4	19	P	M
Neut	GMP	7276	2260	TTR	FGFR1	3	P	M
Neut	GMP	3552	3556	IL1A	IL1RAP	3	P	M
Neut	GMP	3553	3556	IL1B	IL1RAP	17	P	M
Neut	GMP	1314	53832	COPA	IL20RA	2	P	M
Neut	GMP	11009	53832	IL24	IL20RA	5	P	M
Neut	GMP	7276	8425	TTR	LTBP4	3	P	M
Neut	GMP	4050	4055	LTB	LTBR	10	P	M
Neut	GMP	7124	4055	TNF	LTBR	8	P	M
Neut	GMP	8740	4055	TNFSF14	LTBR	78	P	M
Neut	GMP	7276	64221	TTR	ROBO3	8	P	M
Neut	GMP	1314	6238	COPA	RRBP1	2	P	M
Neut	GMP	8742	51330	TNFSF12	TNFRSF12A	6	P	M
Neut	GMP	356	7132	FASLG	TNFRSF1A	11	P	M
Neut	GMP	4050	7132	LTB	TNFRSF1A	5	P	M
Neut	GMP	7124	7132	TNF	TNFRSF1A	79	P	M
Neut	GMP	7292	7293	TNFSF4	TNFRSF4	27	P	M
Neut	GMP	7124	7186	TNF	TRAF2	51	P	M
Neut	GMP	8740	7186	TNFSF14	TRAF2	5	P	M
Neut	GMP	2764	10381	GMFB	TUBB3	2	P	M
Neut	HSCe	3626	90	INHBC	ACVR1	80	P	M
Neut	HSCe	10220	91	GDF11	ACVR1B	80	P	M
Neut	HSCe	3626	91	INHBC	ACVR1B	80	P	M
Neut	HSCe	10220	93	GDF11	ACVR2B	80	P	M
Neut	HSCe	3626	93	INHBC	ACVR2B	80	P	M
Neut	HSCe	133	10203	ADM	CALCRL	5	P	M
Neut	HSCe	3603	920	IL16	CD4	21	P	M
Neut	HSCe	1839	960	HBEGF	CD44	5	P	M
Neut	HSCe	2821	1407	GPI	CRY1	3	P	M
Neut	HSCe	3603	30008	IL16	EFEMP2	3	P	M
Neut	HSCe	1839	2066	HBEGF	ERBB4	19	P	M
Neut	HSCe	7276	2260	TTR	FGFR1	3	P	M
Neut	HSCe	3552	3554	IL1A	IL1R1	13	P	M
Neut	HSCe	3553	3554	IL1B	IL1R1	39	P	M
Neut	HSCe	3552	3556	IL1A	IL1RAP	3	P	M
Neut	HSCe	3553	3556	IL1B	IL1RAP	17	P	M
Neut	HSCe	7276	8425	TTR	LTBP4	3	P	M
Neut	HSCe	4050	4055	LTB	LTBR	10	P	M
Neut	HSCe	7124	4055	TNF	LTBR	8	P	M
Neut	HSCe	8740	4055	TNFSF14	LTBR	78	P	M
Neut	HSCe	5228	8828	PGF	NRP2	8	P	M
Neut	HSCe	133	10266	ADM	RAMP2	5	P	M
Neut	HSCe	7276	64221	TTR	ROBO3	8	P	M
Neut	HSCe	1314	6238	COPA	RRBP1	2	P	M
Neut	HSCe	2896	6259	GRN	RYK	3	P	M
Neut	HSCe	7276	6510	TTR	SLC1A5	12	P	M
Neut	HSCe	2821	11171	GPI	STRAP	7	P	M
Neut	HSCe	356	8795	FASLG	TNFRSF10B	4	P	M
Neut	HSCe	8743	8795	TNFSF10	TNFRSF10B	76	P	M
Neut	HSCe	8743	8793	TNFSF10	TNFRSF10D	13	P	M
Neut	HSCe	8742	51330	TNFSF12	TNFRSF12A	6	P	M
Neut	HSCe	356	7132	FASLG	TNFRSF1A	11	P	M
Neut	HSCe	4050	7132	LTB	TNFRSF1A	5	P	M
Neut	HSCe	7124	7132	TNF	TNFRSF1A	79	P	M
Neut	HSCe	8742	8718	TNFSF12	TNFRSF25	8	P	M
Neut	HSCe	7292	7293	TNFSF4	TNFRSF4	27	P	M
Neut	Mega	10135	135	NAMPT	ADORA2A	3	P	M
Neut	Mega	7276	780	TTR	DDR1	3	P	M
Neut	Mega	2896	3304	GRN	HSPA1B	3	P	M
Neut	Mega	7276	3673	TTR	ITGA2	12	P	M
Neut	Mega	7276	3693	TTR	ITGB5	15	P	M
Neut	Mega	2764	3710	GMFB	ITPR3	2	P	M
Neut	Mega	7276	4995	TTR	OR3A2	15	P	M
Neut	Mega	356	5782	FASLG	PTPN12	8	P	M
Neut	MEP	6398	924	SECTM1	CD7	5	P	M
Neut	MEP	7276	8425	TTR	LTBP4	3	P	M
Neut	MEP	4050	4055	LTB	LTBR	10	P	M
Neut	MEP	7124	4055	TNF	LTBR	8	P	M
Neut	MEP	8740	4055	TNFSF14	LTBR	78	P	M
Neut	MEP	7276	64221	TTR	ROBO3	8	P	M
Neut	MEP	1314	6238	COPA	RRBP1	2	P	M
Neut	MEP	7276	6510	TTR	SLC1A5	12	P	M
Neut	MEP	2821	7037	GPI	TFRC	2	P	M
Neut	MEP	8742	51330	TNFSF12	TNFRSF12A	6	P	M
Neut	MEP	8742	8718	TNFSF12	TNFRSF25	8	P	M
Neut	MEP	7124	7186	TNF	TRAF2	51	P	M
Neut	MEP	8740	7186	TNFSF14	TRAF2	5	P	M
Neut	MEP	2764	10381	GMFB	TUBB3	2	P	M
Neut	MLP	3626	90	INHBC	ACVR1	80	P	M
Neut	MLP	133	10203	ADM	CALCRL	5	P	M
Neut	MLP	1839	960	HBEGF	CD44	5	P	M
Neut	MLP	6398	924	SECTM1	CD7	5	P	M
Neut	MLP	2821	1407	GPI	CRY1	3	P	M
Neut	MLP	3627	1803	CXCL10	DPP4	12	P	M
Neut	MLP	3603	30008	IL16	EFEMP2	3	P	M
Neut	MLP	1839	2066	HBEGF	ERBB4	19	P	M
Neut	MLP	356	355	FASLG	FAS	55	P	M
Neut	MLP	7124	355	TNF	FAS	4	P	M
Neut	MLP	5228	2321	PGF	FLT1	41	P	M
Neut	MLP	3552	3556	IL1A	IL1RAP	3	P	M
Neut	MLP	3553	3556	IL1B	IL1RAP	17	P	M
Neut	MLP	7276	8425	TTR	LTBP4	3	P	M
Neut	MLP	4050	4055	LTB	LTBR	10	P	M
Neut	MLP	7124	4055	TNF	LTBR	8	P	M
Neut	MLP	8740	4055	TNFSF14	LTBR	78	P	M
Neut	MLP	5228	8829	PGF	NRP1	12	P	M
Neut	MLP	7276	64221	TTR	ROBO3	8	P	M
Neut	MLP	1314	6238	COPA	RRBP1	2	P	M
Neut	MLP	2896	6259	GRN	RYK	3	P	M
Neut	MLP	2821	11171	GPI	STRAP	7	P	M
Neut	MLP	7292	7293	TNFSF4	TNFRSF4	27	P	M
Neut	Mono	3626	92	INHBC	ACVR2A	80	P	M
Neut	Mono	3553	154	IL1B	ADRB2	3	P	M
Neut	Mono	2896	506	GRN	ATP5B	5	P	M
Neut	Mono	1314	10134	COPA	BCAP31	3	P	M
Neut	Mono	3603	920	IL16	CD4	21	P	M
Neut	Mono	1839	960	HBEGF	CD44	5	P	M
Neut	Mono	7276	79139	TTR	DERL1	15	P	M
Neut	Mono	356	355	FASLG	FAS	55	P	M
Neut	Mono	7124	355	TNF	FAS	4	P	M
Neut	Mono	7276	2550	TTR	GABBR1	15	P	M
Neut	Mono	2896	3303	GRN	HSPA1A	3	P	M
Neut	Mono	2896	3304	GRN	HSPA1B	3	P	M
Neut	Mono	7276	8202	TTR	NCOA3	15	P	M
Neut	Mono	356	5782	FASLG	PTPN12	8	P	M
Neut	Mono	7276	6261	TTR	RYR1	5	P	M
Neut	Mono	356	8795	FASLG	TNFRSF10B	4	P	M
Neut	Mono	8743	8795	TNFSF10	TNFRSF10B	76	P	M
Neut	Mono	8740	8764	TNFSF14	TNFRSF14	69	P	M
Neut	Mono	356	7132	FASLG	TNFRSF1A	11	P	M
Neut	Mono	4050	7132	LTB	TNFRSF1A	5	P	M
Neut	Mono	7124	7132	TNF	TNFRSF1A	79	P	M
Neut	Mono	7124	7133	TNF	TNFRSF1B	79	P	M
Neut	Neut	3626	92	INHBC	ACVR2A	80	A	M
Neut	Neut	3553	154	IL1B	ADRB2	3	A	M
Neut	Neut	2896	506	GRN	ATP5B	5	A	M
Neut	Neut	1314	10134	COPA	BCAP31	3	A	M
Neut	Neut	3603	920	IL16	CD4	21	A	M
Neut	Neut	1839	960	HBEGF	CD44	5	A	M
Neut	Neut	6398	924	SECTM1	CD7	5	A	M
Neut	Neut	2821	1407	GPI	CRY1	3	A	M
Neut	Neut	2919	3577	CXCL1	CXCR1	80	A	M
Neut	Neut	2921	3577	CXCL3	CXCR1	80	A	M
Neut	Neut	7276	79139	TTR	DERL1	15	A	M
Neut	Neut	356	355	FASLG	FAS	55	A	M
Neut	Neut	7124	355	TNF	FAS	4	A	M
Neut	Neut	7276	2550	TTR	GABBR1	15	A	M
Neut	Neut	2896	3303	GRN	HSPA1A	3	A	M
Neut	Neut	2896	3304	GRN	HSPA1B	3	A	M
Neut	Neut	7276	8202	TTR	NCOA3	15	A	M
Neut	Neut	356	5782	FASLG	PTPN12	8	A	M
Neut	Neut	1314	5794	COPA	PTPRH	2	A	M
Neut	Neut	2896	6259	GRN	RYK	3	A	M
Neut	Neut	356	8795	FASLG	TNFRSF10B	4	A	M
Neut	Neut	8743	8795	TNFSF10	TNFRSF10B	76	A	M
Neut	Neut	8743	8794	TNFSF10	TNFRSF10C	3	A	M
Neut	Neut	8740	8764	TNFSF14	TNFRSF14	69	A	M
Neut	Neut	356	7132	FASLG	TNFRSF1A	11	A	M
Neut	Neut	4050	7132	LTB	TNFRSF1A	5	A	M
Neut	Neut	7124	7132	TNF	TNFRSF1A	79	A	M
Neut	Neut	7124	7133	TNF	TNFRSF1B	79	A	M
Neut	Neut	2764	10381	GMFB	TUBB3	2	A	M
Neut	PreB	7276	3673	TTR	ITGA2	12	P	M
Neut	PreB	7276	3693	TTR	ITGB5	15	P	M
Neut	PreB	2764	3710	GMFB	ITPR3	2	P	M
Neut	PreB	7124	5803	TNF	PTPRZ1	2	P	M
PreB	Baso	9210	658	BMP15	BMPR1B	80	P	M
PreB	Baso	6364	1235	CCL20	CCR6	41	P	M
PreB	Baso	7473	8321	WNT3	FZD1	1	P	M
PreB	Baso	7474	8321	WNT5A	FZD1	54	P	M
PreB	Baso	2668	2674	GDNF	GFRA1	79	P	M
PreB	Baso	11172	3710	INSL6	ITPR3	3	P	M
PreB	Baso	182	4853	JAG1	NOTCH2	53	P	M
PreB	Baso	182	4853	JAG1	NOTCH2	1	P	M
PreB	Baso	5697	4887	PYY	NPY2R	8	P	M
PreB	Baso	5697	4889	PYY	NPY5R	8	P	M
PreB	Baso	11172	5796	INSL6	PTPRK	3	P	M
PreB	CMP	11172	2041	INSL6	EPHA1	3	P	M
PreB	CMP	11172	2049	INSL6	EPHB3	3	P	M
PreB	CMP	2246	2260	FGF1	FGFR1	80	P	M
PreB	CMP	8074	2260	FGF23	FGFR1	38	P	M
PreB	CMP	2323	2322	FLT3L	FLT3	1	P	M
PreB	CMP	3593	3595	IL12B	IL12RB2	20	P	M
PreB	CMP	27178	8809	IL37	IL18R1	47	P	M
PreB	CMP	22943	4041	DKK1	LRP5	8	P	M
PreB	CMP	4908	4914	NTF3	NTRK1	75	P	M
PreB	CMP	1325	6755	CORT	SSTR5	13	P	M
PreB	CMP	9966	8718	TNFSF15	TNFRSF25	79	P	M
PreB	Eos	6364	1235	CCL20	CCR6	41	P	M
PreB	Eos	3442	3455	IFNA5	IFNAR2	3	P	M
PreB	Eos	3456	3455	IFNB1	IFNAR2	6	P	M
PreB	Eos	182	4853	JAG1	NOTCH2	53	P	M
PreB	Eos	182	4853	JAG1	NOTCH2	1	P	M
PreB	Eos	11172	5796	INSL6	PTPRK	3	P	M
PreB	Eos	7042	7048	TGFB2	TGFBR2	80	P	M
PreB	EryB	2660	93	MSTN	ACVR2B	80	P	M
PreB	EryB	9370	51094	ADIPOQ	ADIPOR1	1	P	M
PreB	EryB	9370	79602	ADIPOQ	ADIPOR2	3	P	M
PreB	EryB	11172	238	INSL6	ALK	3	P	M
PreB	EryB	11172	2049	INSL6	EPHB3	3	P	M
PreB	EryB	2246	2260	FGF1	FGFR1	80	P	M
PreB	EryB	8074	2260	FGF23	FGFR1	38	P	M
PreB	EryB	2246	2264	FGF1	FGFR4	80	P	M
PreB	EryB	7474	7855	WNT5A	FZD5	64	P	M
PreB	EryB	2668	2674	GDNF	GFRA1	79	P	M
PreB	EryB	1325	2693	CORT	GHSR	3	P	M
PreB	EryB	27329	3690	ANGPTL3	ITGB3	3	P	M
PreB	EryB	11172	3710	INSL6	ITPR3	3	P	M
PreB	EryB	4295	2862	MLN	MLNR	20	P	M
PreB	EryB	182	4854	JAG1	NOTCH3	28	P	M
PreB	EryB	182	4854	JAG1	NOTCH3	1	P	M
PreB	EryB	4852	4886	NPY	NPY1R	19	P	M
PreB	EryB	5697	4886	PYY	NPY1R	3	P	M
PreB	EryB	5697	4887	PYY	NPY2R	8	P	M
PreB	EryB	4908	4915	NTF3	NTRK2	77	P	M
PreB	EryB	5697	5540	PYY	PPYR1	8	P	M
PreB	EryB	1325	6751	CORT	SSTR1	13	P	M
PreB	EryB	1325	6753	CORT	SSTR3	13	P	M
PreB	EryB	2688	11171	GH1	STRAP	3	P	M
PreB	GMP	11172	2049	INSL6	EPHB3	3	P	M
PreB	GMP	2246	2260	FGF1	FGFR1	80	P	M
PreB	GMP	8074	2260	FGF23	FGFR1	38	P	M
PreB	GMP	2323	2322	FLT3L	FLT3	1	P	M
PreB	GMP	3593	3595	IL12B	IL12RB2	20	P	M
PreB	GMP	3552	3556	IL1A	IL1RAP	3	P	M
PreB	GMP	22943	4040	DKK1	LRP6	13	P	M
PreB	GMP	2688	5618	GH1	PRLR	15	P	M
PreB	HSCe	6997	91	TDGF1	ACVR1B	8	P	M
PreB	HSCe	2660	93	MSTN	ACVR2B	80	P	M
PreB	HSCe	9370	51094	ADIPOQ	ADIPOR1	1	P	M
PreB	HSCe	27302	659	BMP10	BMPR2	1	P	M
PreB	HSCe	9210	659	BMP15	BMPR2	1	P	M
PreB	HSCe	11172	2041	INSL6	EPHA1	3	P	M
PreB	HSCe	2246	2260	FGF1	FGFR1	80	P	M
PreB	HSCe	8074	2260	FGF23	FGFR1	38	P	M
PreB	HSCe	2323	2322	FLT3L	FLT3	1	P	M
PreB	HSCe	7474	7855	WNT5A	FZD5	64	P	M
PreB	HSCe	3442	3455	IFNA5	IFNAR2	3	P	M
PreB	HSCe	3456	3455	IFNB1	IFNAR2	6	P	M
PreB	HSCe	3593	3595	IL12B	IL12RB2	20	P	M
PreB	HSCe	27178	8809	IL37	IL18R1	47	P	M
PreB	HSCe	3552	3554	IL1A	IL1R1	13	P	M
PreB	HSCe	3552	3556	IL1A	IL1RAP	3	P	M
PreB	HSCe	27329	3678	ANGPTL3	ITGA5	12	P	M
PreB	HSCe	22943	4041	DKK1	LRP5	8	P	M
PreB	HSCe	182	4851	JAG1	NOTCH1	40	P	M
PreB	HSCe	182	4851	JAG1	NOTCH1	1	P	M
PreB	HSCe	2688	11171	GH1	STRAP	3	P	M
PreB	HSCe	7042	7046	TGFB2	TGFBR1	80	P	M
PreB	HSCe	9966	8718	TNFSF15	TNFRSF25	79	P	M
PreB	Mega	1114	2261	CHGB	FGFR3	3	P	M
[truncated: 467 more rows]
