# Supplementary material for: Intercellular network structure and regulatory motifs in the human hematopoietic system
Source: Mol Syst Biol. 2014 Jul 15;10(7):741. doi: 10.15252/msb.20145141 (PMC4299490; doi:10.15252/msb.20145141)
Supplement: Supplementary file 15 — Supplementary Table S6 [file msb0010-0741-sd15.xlsx]

## Sheet: Sheet1
	Hyper-geometric Z-score >1.15
Function	Pathway names	HSCe	CMP	GMP	MEP	MLP	Mono	Neut	Baso	Eos	Mega	PreB	EryB	Others
Proliferation	Positive regulation cell proliferation	-0.270771	0.0420508	-0.984562	-0.372492	-1.46344	-0.230288	-0.879349	-2.56281	-1.61247	-1.03376	-1.69073	0.897634	-2.07514
Apoptosis	Anti-Apoptosis mediated by external signals via PI3K-AKT	-2.04264	-1.3216	-0.0605859	-0.333046	-1.46773	0.149371	-2.10843	-1.66103	-1.30495	-0.482521	-1.09614	-0.511405	-2.61652
Apoptosis	Anti-Apoptosis mediated by external signals via MAPK and JAK-STAT	0.851684	-0.847697	0.377014	0.939864	-1.3022	0.499177	0.00944517	-1.21306	-1.00949	-0.740605	-0.952893	-1.09762	-0.841468
Cell adhesion	Leucocyte chemotaxis	-0.33667	-0.0311699	-1.62257	-1.1128	-0.895713	-1.50509	-0.939376	-2.15509	-1.63917	-1.55652	-2.24741	-2.94057	1.32143
Apoptosis	Anti-apoptosis mediated by external signals via NF-kB	-1.58472	-0.926846	-0.565673	-0.155995	-1.34779	2.14804	1.42972	-1.29984	1.12319	0.417924	-1.03407	-1.21515	-0.332091
Development	Regulation of angiogenesis	-0.694365	-1.46344	-1.05541	0.219346	0.498687	1.951	1.14986	-1.34392	-0.401512	-1.58802	-0.394893	-2.00743	-1.70537
Proliferation	Negative regulation of cell proliferation	-1.73814	-0.459685	0.0125143	0.576325	-0.671056	-0.671056	1.04118	-0.313085	0.856468	0.0188296	0.0665108	0.105633	-1.26151
Inflammation	Innate inflammatory response	-0.958355	-1.07515	-0.702407	0.659008	-0.608188	-0.608188	0.442579	-0.204711	1.96629	0.745602	1.53008	-1.99664	-1.75194
Apoptosis	Apoptosis stimulation by external signals	-1.09186	-1.88213	-0.828177	-1.29913	0.845488	1.63398	2.98495	0.782617	1.75569	0.471316	-0.680866	-0.0322446	-1.35615
Cell cycle	G1-S Growth factor regulation	-0.475218	0.0315565	-0.143467	-1.33413	0.75259	-0.0185825	-1.86809	-0.515782	-0.253536	0.903941	-0.129624	1.40653	-1.99616
Cell cycle	G2-M	-0.865687	-0.911681	-0.769751	-0.629283	0.791478	-0.736258	-0.881142	-1.07312	-0.57076	1.0602	-0.95668	0.762202	-0.113485
Cell cycle	G1-S Interleukin regulation	-0.950262	-1.00075	0.503722	0.901828	0.589304	0.589304	1.4655	-0.115235	-0.626522	-0.256716	1.24359	1.40587	-1.31759
Immune response	T helper cell differentiation	-0.569783	0.141262	0.597419	1.16402	-0.243748	-1.20714	-1.44468	1.17099	2.64901	0.898904	3.17516	-1.49708	0.773432
