# Supplementary material for: Intercellular network structure and regulatory motifs in the human hematopoietic system
Source: Mol Syst Biol. 2014 Jul 15;10(7):741. doi: 10.15252/msb.20145141 (PMC4299490; doi:10.15252/msb.20145141)
Supplement: Supplementary file 16 — Supplementary Table S7 [file msb0010-0741-sd16.xlsx]

## Sheet: Sheet1
Ligand	In vitro effect on hematopoietic stem and progenitor cells
ANGPT1	No effect on colony formation of mouse bone marrow Lin-Sca1+c-Kit+SP+ cells; maintain long-term repopulation activity of the cells (Gomei et al, 2010)
ANGPT2	No effect on colony formation of mouse bone marrow Lin-Sca1+c-Kit+ side population (+) cells; antagonize the effects of ANGPT1 in maintaining long-term repopulation activity of the cells (Gomei et al, 2010)
ANGPTL3	Used in combination with SCF, THPO and IGF-2 to culture mouse bone marrow Sca1+CD45+SP+ cells in U-bottom 96-well plates. Expand long-term reconstituting cells by 30-fold (Zhang et al, 2006).
BDNF	No information found
BMP2	Induced erythropoiesis of human bone marrow CD34+ cells (Maguer-Satta et al, 2003).
BMP4	25ng/ml BMP4 in serum free culture of cord blood Lin-CD34+CD38- cells promote the development of primitive progenitor cells (CD34+CD38-) and maintained HSC population as quantitated by the SCID transplantation assay comparing to the control condition (Bhatia et al, 1999). Thus, the ligand is anticipated to promote differentiation of HSC-enriched cells.
BMP6	No information found
BTC	No information found
CALCA	Exogenous CALCA increased the expansion of total mono-nucleated cell number and primitive progenitor cell number (CD34+CD45dim, CD34+CD133+ and CD34+CD38-) in 7 days as quantitated by phenotype and clonal assays (Shahrokhi et al, 2009). Since SCID transplantation assay was not performed, whether CALCA affects the fate decisions of HSC-enriched cells cannot be examined.
CSF2	The ligand induced human cord blood CD34+ cell proliferation (Saeland et al, 1989). Since total cell counting, progenitor cell counting and SCID transplantation assay were not performed, the effect CSF2 on the fate decisions of HSC-enriched cells cannot be examined.
CSF3	No information found
FGF1	10ng/ml FGF1 + 10ng/ml SCF + 20ng/ml TPO expanded cord blood-derived CD34+ and CD133+ cells in terms of total cell number in 11 days, but the combination of growth factors did not change the number of HSC as quantitated by SCID transplantation assay (Zhang et al, 2008). Since the results of the culture condition with FGF1 were not compared to that of the culture condition without FGF1, additional…
FGF2	The numbers of total mono-nucleated cells, erythroid progenitors, CFU-GM and CFU-Mix of FGF2[30ng/ml] supplemented cord blood-derived CD34+ cell culture were compared to that without FGF2 supplement. Addition of FGF2 did not affect the number of mono-nucleated cells, decreased the number of CD34+ cells, and doubled megakaryocyte differentiation as quantitated by the CFU-Meg assay (Kashiwakura & T…
GDF11	No information found
IL11	The numbers of total mono-nucleated cells, CD34+ cells and CFU-GM of IL11[10ng/ml] supplemented cord blood-derived CD34+ cell culture were compared to that without IL11 supplement. Addition of IL11 increased total cell expansion, decreased CD34+ cell expansion, and increased CFU-GM (Lazzari et al, 2001). Since SCID transplantation assay was not performed, whether IL11 affects the fate decisions o…
IL12A	The number of CFU-GM of IL12[20ng/ml] supplemented cord blood-derived CD34+ cell culture were compared to that without IL12 supplement. Addition of IL12 increased CFU-GM in general although the differences were not significant (Bertolini et al, 1995). Since total cell counting and SCID transplantation assay were not performed, whether IL12 affects the fate decisions of HSC-enriched cells cannot b…
IL16	The numbers of total mono-nucleated cells, progenitor cells (CFU-GEMM, CFU-GM, BFU-E, CFU-MK), primitive progenitor cells (LTC-IC) of IL16 supplemented cord blood-derived CD34+ cell culture were compared to that without IL16 supplement. Addition of IL16 increased total cell, progenitor cell and primitive progenitor cell expansion by at least 1.5- to 2-fold (Rofani et al, 2009). Since SCID transpl…
IL17A	No information found
IL18	No information found
INHBA (Activin A)	The numbers of mono-nucleated cells, progenitor cells (CD34+, CFU-GEMM, BFU-E, CFU-E) of Activin-A supplemented cord blood-derived CD34+ cell culture were compared to that without Activin-A supplement. Addition of Activin-A increased colony counts, but did not affect the total mono-nucleated cell number and CD34+ cell number (Zhao et al, 2012). Since SCID transplantation assay were not performed,…
LTA	No information found
MDK	No information found
NGF	No information found
NPPC	No information found
NRG1	No information found
TNF	No information found
TNFSF10	No information found
TNFSF12	No information found
VEGFA	The numbers of mono-nucleated cells, progenitor cells (CD34+, colony forming units) and primitive progenitors (LTC-IC) of VEGFA supplemented cord blood-derived CD34+ cell culture were compared to that without VEGFA supplement. Addition of VEGFA decreased total cell number, increased LTC-IC, decreased CFU, and had no effect on CD34+ cell number. Since SCID transplantation assay was not performed, …
VIP	The numbers of primitive progenitors (LTC-IC) and definitive progenitors (colony forming units, CFU) of VIP supplemented cord blood-derived Lin-CD34+ cell culture were compared to that without VIP supplement. Addition of VIP increased LTC-IC and CFU. Since SCID transplantation assay was not performed, whether VIP affects the fate decisions of HSC-enriched cells cannot be examined. (Kawakami et al…
WNT4	No information found
WNT7A	No information found
SPP1	No information found
Expanded View References
Bhatia M, Bonnet D, Wu D, Murdoch B, Wrana J, Gallacher L & Dick JE (1999) Bone morphogenetic proteins regulate the developmental program of human hematopoietic stem cells. J. Exp. Med. 189: 1139–48
Gomei Y, Nakamura Y, Yoshihara H, Hosokawa K, Iwasaki H, Suda T & Arai F (2010) Functional differences between two Tie2 ligands, angiopoietin-1 and -2, in regulation of adult bone marrow hematopoietic stem cells. Exp Hematol 38: 82–89
Kashiwakura I & Takahashi T a (2003) Basic fibroblast growth factor-stimulated ex vivo expansion of haematopoietic progenitor cells from human placental and umbilical cord blood. Br. J. Haematol. 122: 479–88
Kawakami M, Kimura T, Kishimoto Y, Tatekawa T, Baba Y, Nishizaki T, Matsuzaki N, Taniguchi Y, Yoshihara S, Ikegame K, Shirakata T, Nishida S, Masuda T, Hosen N, Tsuboi a, Oji Y, Oka Y, Ogawa H, Sonoda Y, Sugiyama H, et al (2004) Preferential expression of the vasoactive intestinal peptide (VIP) receptor VPAC1 in human cord blood-derived CD34+CD38- cells: possible role of VIP as a growth-promoting…
Lazzari L, Lucchi S, Rebulla P, Porretti L, Puglisi G, Lecchi L & Sirchia G (2001) Long-term expansion and maintenance of cord blood haematopoietic stem cells using thrombopoietin, Flt3-ligand, interleukin (IL)-6 and IL-11 in a serum-free and stroma-free culture system. Br J Haematol 112: 397–404
Maguer-Satta V éroniqu., Bartholin L, Jeanpierre S, Ffrench M, Martel S, Magaud J-P & Rimokh R (2003) Regulation of human erythropoiesis by activin A, BMP2, and BMP4, members of the TGFβ family. Exp. Cell Res. 282: 110–120
Rofani C, Luchetti L, Testa G, Lasorella R, Isacchi G, Bottazzo GF & Berardi AC (2009) IL-16 can synergize with early acting cytokines to expand ex vivo CD34+ isolated from cord blood. Stem Cells Dev. 18: 671–82
Saeland S, Caux C, Favre C, Duvert V, Pébusque MJ, Mannoni P & deVries JE (1989) Combined and sequential effects of human IL-3 and GM-CSF on the proliferation of CD34+ hematopoietic cells from cord blood. Blood 73: 1195–201
Shahrokhi S, Ebtekar M, Alimoghaddam K, Pourfathollah AA, Kheirandish M, Ardjmand A, Shamshiri AR & Ghavamzadeh A (2009) Substance P and calcitonin gene-related neuropeptides as novel growth factors for ex vivo expansion of cord blood CD34+ hematopoietic stem cells. Growth Factors 28: 66–73
Smith SL, Kiss J, Siatskas C, Medin JA & Moldwin RL (2004) Enhanced effect of vascular endothelial growth factor, thrombopoietin peptide agonist, SCF, and Flt3-L on LTC-IC and reporter gene transduction from umbilical cord blood CD34+ cells. 44(3):438-49
Zhang CC, Kaba M, Ge G, Xie K, Tong W, Hug C & Lodish HF (2006) Angiopoietin-like proteins stimulate ex vivo expansion of hematopoietic stem cells. Nat Med 12: 240–245
Zhang CC, Kaba M, Iizuka S, Huynh H & Lodish HF (2008) Angiopoietin-like 5 and IGFBP2 stimulate ex vivo expansion of human cord blood hematopoietic stem cells as assayed by NOD/SCID transplantation. Blood 111: 3415–23
Zhao M, Gao J, Zhu S, Qian L, Wang X, Gao J, Zhang Y, Yu Y, Han W & Wu M (2012) Characterization of activin A in the culture of primitive human umbilical cord blood hematopoietic cells. Biomed. Pharmacother. 66: 603–6
