# Supplementary material for: Intercellular network structure and regulatory motifs in the human hematopoietic system
Source: Mol Syst Biol. 2014 Jul 15;10(7):741. doi: 10.15252/msb.20145141 (PMC4299490; doi:10.15252/msb.20145141)
Supplement: Supplementary file 17 — Supplementary Table S8 [file msb0010-0741-sd17.xlsx]

## Sheet: Sheet1
Ligand	Conc. (ng/ml)	# HSC-enriched cells	# progenitors	# mature cells	Experiment ID
No cytokine	0	2.5	0	6.25	14
No cytokine	0	1.25	1.25	2.5	14
No cytokine	0	0	0	12.5	14
basal cytokines	0	6.25	132.5	365	14
basal cytokines	0	22.5	97.5	331.25	14
basal cytokines	0	20	100	222.5	14
GMCSF (CSF2)	100	25	165	3455	14
GMCSF (CSF2)	100	10	337.5	4436.25	14
GMCSF (CSF2)	100	40	252.5	3187.5	14
SR1	0.75 μM	23.75	161.25	383.75	14
SR1	0.75 μM	26.25	238.75	321.25	14
SR1	0.75 μM	38.75	182.5	198.75	14
TGFB1	10	17.5	27.5	26.25	14
TGFB1	10	15	48.75	22.5	14
TGFB1	10	13.75	38.75	31.25	14
IL18	1	11.25	160	286.25	14
IL18	1	30	115	166.25	14
IL18	1	11.25	141.25	225	14
IL18	10	12.5	200	612.5	14
IL18	10	20	92.5	222.5	14
IL18	10	16.25	77.5	241.25	14
IL18Ab	10	45	173.75	462.5	14
IL18Ab	10	16.25	176.25	301.25	14
IL18Ab	10	30	155	162.5	14
IL18	100	22.5	96.25	230	14
IL18	100	32.5	117.5	171.25	14
IL18	100	13.75	101.25	285	14
CALCA	50	13.75	161.25	395	14
CALCA	50	20	117.5	311.25	14
CALCA	50	6.25	91.25	401.25	14
CALCA	200	12.5	232.5	463.75	14
CALCA	200	16.25	100	361.25	14
CALCA	200	16.25	112.5	257.5	14
CALCA	1000	20	107.5	245	14
CALCA	1000	22.5	150	166.25	14
CALCA	1000	20	97.5	250	14
VIP	50	13.75	151.25	425	14
VIP	50	17.5	101.25	148.75	14
VIP	50	22.5	158.75	320	14
VIP	200	18.75	132.5	305	14
VIP	200	25	162.5	370	14
VIP	200	17.5	191.25	262.5	14
VIP	1000	15	176.25	356.25	14
VIP	1000	15	133.75	183.75	14
VIP	1000	25	68.75	216.25	14
OrexinA	50	18.75	72.5	190	14
OrexinA	50	22.5	121.25	337.5	14
OrexinA	50	8.75	108.75	452.5	14
No cytokine	0	0	0	3.75	15
No cytokine	0	0	0	3.75	15
No cytokine	0	0	0	2.5	15
basal cytokines	0	75	33.75	143.75	15
basal cytokines	0	27.5	38.75	248.75	15
basal cytokines	0	55	73.75	118.75	15
GMCSF (CSF2)	100	96.25	238.75	495	15
GMCSF (CSF2)	100	171.25	215	2362.5	15
GMCSF (CSF2)	100	65	178.75	1476.25	15
SR1	0.75 μM	66.25	85	42.5	15
SR1	0.75 μM	81.25	66.25	28.75	15
SR1	0.75 μM	73.75	37.5	325	15
TGFb1	10	2.5	2.5	5	15
TGFb1	10	6.25	12.5	5	15
TGFb1	10	12.5	11.25	7.5	15
RBP4	50	27.5	46.25	112.5	15
RBP4	50	65	37.5	57.5	15
RBP4	50	68.75	50	268.75	15
RBP4	200	55	76.25	91.25	15
RBP4	200	42.5	96.25	45	15
RBP4	200	38.75	41.25	80	15
RBP4	1000	53.75	133.75	37.5	15
RBP4	1000	27.5	46.25	133.75	15
RBP4	1000	31.25	50	32.5	15
NPPC	50	65	75	243.75	15
NPPC	50	91.25	37.5	161.25	15
NPPC	50	90	77.5	21.25	15
NPPC	200	51.25	77.5	85	15
NPPC	200	50	48.75	171.25	15
NPPC	200	53.75	26.25	261.25	15
NPPC	1000	47.5	28.75	178.75	15
NPPC	1000	52.5	23.75	132.5	15
NPPC	1000	53.75	70	148.75	15
SPP1	1	47.5	18.75	170	15
SPP1	1	21.25	12.5	45	15
SPP1	1	41.25	52.5	48.75	15
SPP1	50	30	115	258.75	15
SPP1	50	43.75	38.75	91.25	15
SPP1	50	12.5	7.5	50	15
SPP1	200	43.75	28.75	153.75	15
SPP1	200	57.5	66.25	146.25	15
SPP1	200	66.25	107.5	262.5	15
MDK	1	35	33.75	33.75	15
MDK	1	45	57.5	145	15
MDK	1	52.5	66.25	70	15
MDK	50	92.5	51.25	313.75	15
MDK	50	45	25	187.5	15
MDK	50	35	18.75	76.25	15
MDK	200	30	52.5	98.75	15
MDK	200	61.25	37.5	41.25	15
MDK	200	52.5	71.25	175	15
BMP2	1	30	42.5	328.75	15
BMP2	1	56.25	36.25	107.5	15
BMP2	1	47.5	26.25	95	15
BMP2	25	85	58.75	35	15
BMP2	25	17.5	60	126.25	15
BMP2	25	25	77.5	60	15
BMP2	100	37.5	8.75	28.75	15
BMP2	100	46.25	65	77.5	15
BMP2	100	37.5	56.25	111.25	15
GDF11	1	23.75	130	465	15
GDF11	1	32.5	37.5	97.5	15
GDF11	1	58.75	57.5	78.75	15
GDF11	25	25	20	33.75	15
GDF11	25	36.25	47.5	127.5	15
GDF11	25	23.75	32.5	88.75	15
GDF11	100	22.5	36.25	37.5	15
GDF11	100	31.25	78.75	46.25	15
GDF11	100	42.5	48.75	27.5	15
BMP6	1	25	57.5	43.75	15
BMP6	1	60	117.5	67.5	15
BMP6	1	35	43.75	150	15
BMP6	25	7.5	13.75	33.75	15
BMP6	25	15	21.25	42.5	15
BMP6	25	48.75	47.5	133.75	15
BMP6	100	10	22.5	48.75	15
BMP6	100	53.75	40	48.75	15
BMP6	100	43.75	92.5	81.25	15
ANGPTL3	1	70	127.5	43.75	15
ANGPTL3	1	33.75	13.75	78.75	15
ANGPTL3	1	81.25	82.5	95	15
ANGPTL3	50	52.5	107.5	95	15
ANGPTL3	50	45	23.75	58.75	15
ANGPTL3	50	42.5	73.75	95	15
No cytokine	0	0	0	3.75	16
No cytokine	0	0	0	3.75	16
No cytokine	0	1.25	0	6.25	16
basal cytokines	0	15	56.25	65	16
basal cytokines	0	30	52.5	160	16
basal cytokines	0	27.5	87.5	187.5	16
GMCSF (CSF2)	100	41.25	115	1016.25	16
GMCSF (CSF2)	100	92.5	650	1431.25	16
GMCSF (CSF2)	100	98.75	191.25	2500	16
SR1	0.75 μM	82.5	106.25	146.25	16
SR1	0.75 μM	56.25	110	130	16
SR1	0.75 μM	40	80	91.25	16
TGFb1	10	6.25	16.25	16.25	16
TGFb1	10	8.75	2.5	7.5	16
TGFb1	10	7.5	12.5	7.5	16
BMP4	1	30	148.75	188.75	16
BMP4	1	47.5	108.75	133.75	16
BMP4	1	28.75	107.5	117.5	16
BMP4	25	32.5	106.25	102.5	16
BMP4	25	41.25	97.5	112.5	16
BMP4	25	45	65	70	16
BMP4	100	22.5	53.75	235	16
BMP4	100	10	80	97.5	16
BMP4	100	18.75	32.5	52.5	16
IGF1	1	36.25	65	38.75	16
IGF1	1	38.75	42.5	88.75	16
IGF1	1	32.5	47.5	153.75	16
IGF1	10	23.75	48.75	108.75	16
IGF1	10	27.5	97.5	98.75	16
IGF1	10	47.5	57.5	83.75	16
IGF1	100	23.75	60	57.5	16
IGF1	100	33.75	33.75	111.25	16
IGF1	100	20	31.25	27.5	16
Noggin	300	28.75	63.75	35	16
Noggin	300	10	11.25	83.75	16
Noggin	300	43.75	110	221.25	16
IL11	1	45	86.25	102.5	16
IL11	1	30	66.25	90	16
IL11	1	60	26.25	97.5	16
IL11	10	8.75	21.25	40	16
IL11	10	5	15	31.25	16
IL11	10	33.75	90	112.5	16
IL11	150	41.25	136.25	43.75	16
IL11	150	35	31.25	80	16
IL11	150	70	152.5	75	16
IL12A	1	40	47.5	118.75	16
IL12A	1	32.5	55	110	16
IL12A	1	30	88.75	691.25	16
IL12A	10	20	93.75	41.25	16
IL12A	10	62.5	126.25	270	16
IL12A	10	10	72.5	47.5	16
IL12A	150	55	107.5	48.75	16
IL12A	150	46.25	266.25	285	16
IL12A	150	33.75	82.5	31.25	16
TNFSF12	1	38.75	112.5	188.75	16
TNFSF12	1	48.75	180	122.5	16
TNFSF12	1	63.75	157.5	560	16
TNFSF12	10	31.25	46.25	151.25	16
TNFSF12	10	33.75	78.75	87.5	16
TNFSF12	10	41.25	60	130	16
TNFSF12	100	45	88.75	32.5	16
TNFSF12	100	60	66.25	98.75	16
TNFSF12	100	50	113.75	33.75	16
FGF1	1	33.75	118.75	88.75	16
FGF1	1	47.5	63.75	117.5	16
FGF1	1	70	111.25	142.5	16
FGF1	50	65	116.25	312.5	16
FGF1	50	61.25	46.25	128.75	16
FGF1	50	17.5	92.5	81.25	16
FGF1	200	60	145	186.25	16
FGF1	200	33.75	80	52.5	16
FGF1	200	55	136.25	146.25	16
FGF2	1	33.75	72.5	86.25	16
FGF2	1	45	177.5	325	16
FGF2	1	50	135	187.5	16
FGF2	50	57.5	137.5	227.5	16
FGF2	50	21.25	53.75	158.75	16
FGF2	50	27.5	36.25	176.25	16
FGF2	200	36.25	50	318.75	16
FGF2	200	71.25	97.5	118.75	16
FGF2	200	15	71.25	66.25	16
TNF	1	5	35	106.25	16
TNF	1	1.25	25	138.75	16
TNF	1	2.5	25	95	16
TNF	25	2.5	13.75	41.25	16
TNF	25	2.5	6.25	32.5	16
TNF	25	3.75	5	37.5	16
TNF	100	1.25	6.25	45	16
TNF	100	3.75	23.75	60	16
TNF	100	5	17.5	88.75	16
NGF	10	36.25	40	207.5	16
NGF	10	41.25	80	241.25	16
NGF	10	43.75	178.75	186.25	16
NGF	50	8.75	35	56.25	16
NGF	50	11.25	36.25	51.25	16
NGF	50	12.5	25	147.5	16
NGF	100	23.75	85	135	16
NGF	100	18.75	58.75	225	16
NGF	100	5	23.75	121.25	16
WNT7A	20	25	67.5	156.25	16
WNT7A	20	30	58.75	65	16
WNT7A	20	22.5	22.5	143.75	16
WNT7A	100	16.25	71.25	201.25	16
WNT7A	100	12.5	56.25	102.5	16
WNT7A	100	17.5	57.5	106.25	16
WNT7A	250	12.5	40	52.5	16
WNT7A	250	18.75	57.5	90	16
WNT7A	250	16.25	52.5	118.75	16
IL3	1	57.5	166.25	1673.75	16
IL3	1	30	135	596.25	16
IL3	1	28.75	167.5	1192.5	16
IL3	10	71.25	285	2618.75	16
IL3	10	23.75	156.25	3351.25	16
IL3	10	18.75	156.25	1400	16
IL3	100	17.5	137.5	1881.25	16
IL3	100	10	162.5	3138.75	16
IL3	100	28.75	111.25	1957.5	16
LTA	1	13.75	65	50	16
LTA	1	20	101.25	188.75	16
LTA	1	13.75	20	91.25	16
LTA	50	12.5	67.5	271.25	16
LTA	50	3.75	23.75	83.75	16
LTA	50	5	67.5	270	16
LTA	200	7.5	26.25	53.75	16
LTA	200	1.25	36.25	315	16
LTA	200	6.25	32.5	217.5	16
BTC	1	17.5	56.25	165	16
BTC	1	22.5	70	292.5	16
BTC	1	28.75	68.75	235	16
BTC	50	21.25	40	147.5	16
BTC	50	17.5	76.25	118.75	16
BTC	50	13.75	77.5	81.25	16
BTC	200	21.25	26.25	78.75	16
BTC	200	10	68.75	86.25	16
BTC	200	17.5	45	140	16
VEGFA	1	6.25	27.5	90	16
VEGFA	1	30	86.25	223.75	16
VEGFA	1	25	30	131.25	16
VEGFA	50	28.75	48.75	76.25	16
VEGFA	50	22.5	55	46.25	16
VEGFA	50	35	37.5	98.75	16
VEGFA	150	11.25	51.25	133.75	16
VEGFA	150	13.75	108.75	113.75	16
VEGFA	150	18.75	95	171.25	16
Activin A (INHBA)	1	33.75	70	293.75	16
Activin A (INHBA)	1	22.5	53.75	211.25	16
Activin A (INHBA)	1	28.75	38.75	113.75	16
No cytokine	0	0	0	18.75	17
No cytokine	0	0	0	0	17
No cytokine	0	0	0	0	17
basal cytokines	0	22.5	32.5	61.25	17
basal cytokines	0	10	27.5	95	17
basal cytokines	0	16.25	55	136.25	17
GMCSF (CSF2)	100	31.25	205	987.5	17
GMCSF (CSF2)	100	30	82.5	808.75	17
GMCSF (CSF2)	100	63.75	360	846.25	17
SR1	0.75 μM	41.25	72.5	153.75	17
SR1	0.75 μM	35	36.25	67.5	17
SR1	0.75 μM	37.5	40	238.75	17
TGFb1	10	3.75	5	10	17
TGFb1	10	7.5	26.25	12.5	17
TGFb1	10	2.5	12.5	12.5	17
IL18	1	56.25	18.75	97.5	17
IL18	1	15	37.5	141.25	17
IL18	1	30	32.5	83.75	17
IL18	10	23.75	16.25	172.5	17
IL18	10	17.5	62.5	120	17
IL18	10	25	40	115	17
IL18	100	25	50	187.5	17
IL18	100	41.25	65	113.75	17
IL18	100	22.5	41.25	118.75	17
IL18Ab	10	18.75	27.5	76.25	17
IL18Ab	10	20	28.75	32.5	17
IL18Ab	10	13.75	40	43.75	17
CALCA	50	22.5	31.25	50	17
CALCA	50	15	27.5	86.25	17
CALCA	50	17.5	57.5	270	17
CALCA	200	23.75	38.75	68.75	17
CALCA	200	21.25	58.75	92.5	17
CALCA	200	33.75	70	123.75	17
CALCA	1000	22.5	41.25	55	17
CALCA	1000	15	40	115	17
CALCA	1000	12.5	23.75	77.5	17
VIP	50	16.25	31.25	58.75	17
VIP	50	11.25	40	123.75	17
VIP	50	27.5	55	66.25	17
No cytokine	0	0	0	1.25	18
No cytokine	0	0	0	7.5	18
No cytokine	0	0	0	8.75	18
basal cytokines	0	16.25	21.25	88.75	18
basal cytokines	0	23.75	38.75	37.5	18
basal cytokines	0	12.5	18.75	55	18
GMCSF (CSF2)	100	72.5	207.5	1486.25	18
GMCSF (CSF2)	100	107.5	95	785	18
GMCSF (CSF2)	100	50	115	428.75	18
SR1	0.75 μM	46.25	91.25	58.75	18
SR1	0.75 μM	18.75	15	23.75	18
SR1	0.75 μM	41.25	66.25	68.75	18
TGFb1	10	8.75	3.75	16.25	18
TGFb1	10	1.25	1.25	5	18
TGFb1	10	3.75	10	2.5	18
IL17A	1	32.5	25	26.25	18
IL17A	1	18.75	15	48.75	18
IL17A	1	20	50	17.5	18
IL17A	10	33.75	18.75	212.5	18
IL17A	10	12.5	27.5	132.5	18
IL17A	10	15	7.5	43.75	18
IL17A	50	27.5	23.75	38.75	18
IL17A	50	43.75	22.5	37.5	18
IL17A	50	70	28.75	43.75	18
IGF1	1	33.75	52.5	55	18
IGF1	1	36.25	51.25	47.5	18
IGF1	1	8.75	2.5	25	18
IGF1	10	25	38.75	62.5	18
IGF1	10	6.25	36.25	93.75	18
IGF1	10	51.25	52.5	78.75	18
IGF1	100	7.5	16.25	28.75	18
IGF1	100	18.75	17.5	218.75	18
IGF1	100	16.25	20	16.25	18
IL11	1	20	22.5	47.5	18
IL11	1	27.5	27.5	58.75	18
IL11	1	16.25	42.5	82.5	18
IL11	10	12.5	37.5	70	18
IL11	10	25	21.25	53.75	18
IL11	10	18.75	16.25	40	18
IL11	150	70	57.5	143.75	18
IL11	150	73.75	101.25	171.25	18
IL11	150	28.75	75	76.25	18
IL12A	1	85	93.75	195	18
IL12A	1	40	95	231.25	18
IL12A	1	51.25	120	28.75	18
IL12A	10	58.75	90	136.25	18
IL12A	10	55	105	97.5	18
IL12A	10	50	35	38.75	18
IL12A	150	41.25	145	193.75	18
IL12A	150	58.75	158.75	125	18
IL12A	150	57.5	33.75	153.75	18
TNFSF12	1	60	107.5	157.5	18
TNFSF12	1	60	56.25	126.25	18
TNFSF12	1	47.5	28.75	181.25	18
TNFSF12	10	65	67.5	71.25	18
TNFSF12	10	82.5	80	243.75	18
TNFSF12	10	68.75	83.75	86.25	18
TNFSF12	100	60	57.5	55	18
TNFSF12	100	66.25	30	202.5	18
TNFSF12	100	30	165	121.25	18
FGF1	1	56.25	50	65	18
FGF1	1	73.75	45	40	18
FGF1	1	12.5	100	358.75	18
FGF1	50	63.75	106.25	213.75	18
FGF1	50	72.5	123.75	190	18
FGF1	50	35	105	327.5	18
FGF1	200	51.25	135	135	18
FGF1	200	28.75	100	166.25	18
FGF1	200	65	122.5	373.75	18
FGF2	1	80	191.25	286.25	18
FGF2	1	43.75	116.25	131.25	18
FGF2	1	26.25	36.25	197.5	18
FGF2	50	47.5	75	107.5	18
FGF2	50	58.75	141.25	307.5	18
FGF2	50	31.25	56.25	156.25	18
FGF2	200	46.25	57.5	92.5	18
FGF2	200	31.25	42.5	126.25	18
FGF2	200	48.75	95	108.75	18
TNF	1	1.25	10	123.75	18
TNF	1	7.5	21.25	170	18
TNF	1	8.75	16.25	161.25	18
TNF	25	2.5	13.75	102.5	18
TNF	25	2.5	3.75	58.75	18
TNF	25	3.75	5	46.25	18
TNF	100	1.25	3.75	41.25	18
TNF	100	2.5	2.5	95	18
TNF	100	1.25	3.75	90	18
NGF	10	20	116.25	238.75	18
NGF	10	56.25	76.25	128.75	18
NGF	10	58.75	127.5	205	18
NGF	50	18.75	25	185	18
NGF	50	36.25	73.75	192.5	18
NGF	50	38.75	25	128.75	18
NGF	100	36.25	75	198.75	18
NGF	100	42.5	63.75	101.25	18
NGF	100	46.25	58.75	87.5	18
WNT7A	20	23.75	75	147.5	18
WNT7A	20	25	48.75	143.75	18
WNT7A	20	51.25	195	236.25	18
WNT7A	100	45	108.75	272.5	18
WNT7A	100	25	80	263.75	18
WNT7A	100	26.25	93.75	190	18
WNT7A	250	28.75	71.25	82.5	18
WNT7A	250	32.5	76.25	20	18
WNT7A	250	51.25	48.75	78.75	18
IL3	1	90	382.5	1343.75	18
IL3	1	105	245	1216.25	18
IL3	1	58.75	280	978.75	18
IL3	10	238.75	735	1727.5	18
IL3	10	100	133.75	2382.5	18
IL3	10	83.75	495	2567.5	18
IL3	100	65	261.25	2077.5	18
IL3	100	138.75	770	2150	18
IL3	100	50	311.25	2182.5	18
LTA	1	43.75	25	248.75	18
LTA	1	55	81.25	191.25	18
LTA	1	81.25	112.5	70	18
LTA	50	26.25	61.25	231.25	18
LTA	50	11.25	41.25	235	18
LTA	50	11.25	20	163.75	18
BTC	50	46.25	48.75	255	18
BTC	50	71.25	66.25	146.25	18
No cytokine	0	0	0	0	19
No cytokine	0	0	0	0	19
No cytokine	0	0	0	0	19
basal cytokines	0	37.5	91.25	337.5	19
basal cytokines	0	35	76.25	267.5	19
basal cytokines	0	20	81.25	485	19
GMCSF (CSF2)	100	51.25	751.25	6136.25	19
GMCSF (CSF2)	100	72.5	651.25	3432.5	19
GMCSF (CSF2)	100	115	672.5	3333.75	19
SR1	0.75 μM	77.5	145	215	19
SR1	0.75 μM	47.5	113.75	422.5	19
SR1	0.75 μM	36.25	281.25	277.5	19
TGFb1	10	23.75	27.5	18.75	19
TGFb1	10	12.5	92.5	42.5	19
TGFb1	10	12.5	32.5	2.5	19
LTA	1	46.25	380	358.75	19
LTA	1	22.5	166.25	491.25	19
LTA	1	52.5	106.25	240	19
LTA	50	21.25	85	412.5	19
LTA	50	12.5	68.75	430	19
LTA	50	7.5	110	348.75	19
LTA	200	15	55	448.75	19
LTA	200	13.75	63.75	420	19
LTA	200	11.25	40	362.5	19
BTC	1	48.75	155	433.75	19
BTC	1	38.75	80	287.5	19
BTC	1	28.75	136.25	191.25	19
BTC	50	47.5	118.75	252.5	19
BTC	50	38.75	110	493.75	19
No cytokine	0	0	0	0	20
No cytokine	0	0	1.25	0	20
No cytokine	0	0	1.25	0	20
basal cytokines	0	42.5	211.25	625	20
basal cytokines	0	23.75	176.25	446.25	20
basal cytokines	0	66.25	193.75	598.75	20
GMCSF (CSF2)	100	65	692.5	7981.25	20
GMCSF (CSF2)	100	81.25	667.5	3276.25	20
GMCSF (CSF2)	100	50	1183.75	7982.5	20
SR1	0.75 μM	80	342.5	893.75	20
SR1	0.75 μM	67.5	343.75	591.25	20
SR1	0.75 μM	62.5	231.25	988.75	20
TGFb1	10	25	66.25	35	20
TGFb1	10	20	61.25	127.5	20
TGFb1	10	25	67.5	226.25	20
HMGB1	50	32.5	192.5	601.25	20
HMGB1	50	15	107.5	393.75	20
HMGB1	50	41.25	106.25	713.75	20
HMGB1	200	23.75	211.25	702.5	20
HMGB1	200	57.5	195	336.25	20
HMGB1	200	28.75	65	520	20
HMGB1	1000	72.5	318.75	751.25	20
HMGB1	1000	61.25	193.75	792.5	20
HMGB1	1000	41.25	127.5	1165	20
Noggin	300	28.75	153.75	1310	20
Noggin	300	82.5	116.25	541.25	20
Noggin	300	76.25	115	658.75	20
TGFb1 inhibitor (SB431542)	10	43.75	153.75	726.25	20
TGFb1 inhibitor (SB431542)	10	52.5	147.5	1076.25	20
TGFb1 inhibitor (SB431542)	10	47.5	100	1161.25	20
BMP2	1	66.25	336.25	790	20
BMP2	1	55	133.75	162.5	20
BMP2	1	66.25	212.5	890	20
BMP2	25	61.25	148.75	795	20
BMP2	25	60	96.25	491.25	20
BMP2	25	35	78.75	557.5	20
BMP2	100	45	100	111.25	20
BMP2	100	27.5	236.25	436.25	20
BMP2	100	43.75	75	158.75	20
BMP4	1	27.5	220	487.5	20
BMP4	1	32.5	143.75	385	20
BMP4	1	27.5	147.5	308.75	20
BMP4	25	45	177.5	541.25	20
BMP4	25	28.75	247.5	357.5	20
BMP4	25	18.75	253.75	353.75	20
BMP4	100	28.75	275	307.5	20
BMP4	100	28.75	145	145	20
BMP4	100	5	58.75	215	20
BMP6	1	35	215	353.75	20
BMP6	1	15	40	175	20
BMP6	1	17.5	192.5	838.75	20
BMP6	25	31.25	253.75	746.25	20
BMP6	25	2.5	177.5	366.25	20
BMP6	25	36.25	180	832.5	20
BMP6	100	20	212.5	302.5	20
BMP6	100	16.25	150	172.5	20
BMP6	100	3.75	20	92.5	20
ANGPTL3	1	15	257.5	782.5	20
ANGPTL3	1	18.75	185	388.75	20
ANGPTL3	1	5	106.25	221.25	20
ANGPTL3	50	16.25	95	300	20
ANGPTL3	50	56.25	215	288.75	20
ANGPTL3	50	21.25	180	322.5	20
ANGPTL3	200	42.5	315	583.75	20
ANGPTL3	200	25	145	443.75	20
ANGPTL3	200	46.25	138.75	440	20
GDF11	1	18.75	142.5	125	20
GDF11	1	3.75	125	408.75	20
GDF11	1	12.5	101.25	485	20
GDF11	25	21.25	77.5	128.75	20
GDF11	25	28.75	133.75	430	20
GDF11	25	18.75	131.25	237.5	20
GDF11	100	16.25	158.75	393.75	20
GDF11	100	40	326.25	256.25	20
GDF11	100	8.75	65	116.25	20
Activin A (INHBA)	1	28.75	316.25	888.75	20
Activin A (INHBA)	1	60	266.25	356.25	20
Activin A (INHBA)	1	38.75	201.25	486.25	20
Activin A (INHBA)	10	21.25	121.25	357.5	20
Activin A (INHBA)	10	60	191.25	608.75	20
Activin A (INHBA)	10	18.75	140	530	20
Activin A (INHBA)	100	53.75	281.25	696.25	20
Activin A (INHBA)	100	42.5	145	455	20
Activin A (INHBA)	100	32.5	145	235	20
p38i	5	38.75	71.25	438.75	20
p38i	5	33.75	107.5	223.75	20
p38i	5	33.75	65	351.25	20
LDN	1	0	1.25	8.75	20
LDN	1	0	0	0	20
LDN	1	0	0	0	20
IL11	150	86.25	435	426.25	20
IL11	150	52.5	137.5	697.5	20
IL11	150	48.75	213.75	618.75	20
IL12A	1	31.25	190	587.5	20
IL12A	1	86.25	302.5	543.75	20
IL12A	1	50	137.5	1013.75	20
IL12A	10	63.75	245	827.5	20
IL12A	10	93.75	200	672.5	20
IL12A	10	77.5	203.75	786.25	20
IL12A	150	56.25	177.5	818.75	20
IL12A	150	20	81.25	1046.25	20
IL12A	150	16.25	251.25	483.75	20
TNFSF12	1	27.5	178.75	1136.25	20
TNFSF12	1	56.25	267.5	628.75	20
TNFSF12	1	36.25	208.75	456.25	20
TNFSF12	10	21.25	110	437.5	20
TNFSF12	10	11.25	173.75	823.75	20
TNFSF12	10	37.5	225	411.25	20
TNFSF12	100	56.25	230	447.5	20
TNFSF12	100	30	240	527.5	20
TNFSF12	100	13.75	120	398.75	20
FGF1	1	22.5	118.75	436.25	20
FGF1	1	20	158.75	535	20
FGF1	1	62.5	198.75	530	20
FGF1	50	61.25	96.25	661.25	20
FGF1	50	21.25	73.75	76.25	20
FGF1	50	66.25	172.5	350	20
FGF1	200	50	207.5	636.25	20
FGF1	200	55	230	716.25	20
FGF1	200	20	115	212.5	20
FGF2	1	15	171.25	420	20
FGF2	1	42.5	138.75	363.75	20
FGF2	1	18.75	55	566.25	20
FGF2	50	45	163.75	665	20
FGF2	50	60	258.75	518.75	20
FGF2	50	46.25	261.25	413.75	20
FGF2	200	58.75	170	600	20
FGF2	200	27.5	108.75	670	20
FGF2	200	50	250	740	20
TNF	1	0	15	278.75	20
TNF	1	0	12.5	405	20
TNF	1	0	18.75	481.25	20
TNF	25	1.25	12.5	207.5	20
TNF	25	0	17.5	245	20
TNF	25	0	7.5	118.75	20
TNF	100	0	13.75	186.25	20
TNF	100	0	7.5	170	20
TNF	100	0	0	176.25	20
No cytokine	0	0	0	0	22
No cytokine	0	0	0	0	22
No cytokine	0	0	1.25	1.25	22
basal cytokines	0	145	157.5	222.5	22
basal cytokines	0	86.25	62.5	117.5	22
basal cytokines	0	98.75	45	295	22
HMGB1	50	86.25	173.75	408.75	22
HMGB1	50	92.5	157.5	166.25	22
HMGB1	50	125	116.25	710	22
HMGB1	200	78.75	111.25	258.75	22
HMGB1	200	86.25	126.25	370	22
HMGB1	200	100	48.75	312.5	22
HMGB1	1000	86.25	32.5	122.5	22
HMGB1	1000	97.5	108.75	247.5	22
HMGB1	1000	68.75	163.75	277.5	22
GMCSF (CSF2)	100	71.25	120	1275	22
GMCSF (CSF2)	100	211.25	193.75	1146.25	22
GMCSF (CSF2)	100	193.75	480	2312.5	22
GCSF (CSF3)	100	127.5	217.5	598.75	22
GCSF (CSF3)	100	152.5	365	386.25	22
GCSF (CSF3)	100	127.5	97.5	756.25	22
TGFb1	10	30	43.75	243.75	22
TGFb1	10	32.5	21.25	33.75	22
TGFb1	10	33.75	25	45	22
IL16	0.2	86.25	167.5	300	22
IL16	0.2	112.5	66.25	291.25	22
IL16	0.2	101.25	136.25	161.25	22
IL16	2	56.25	160	195	22
IL16	2	78.75	140	143.75	22
IL16	2	40	41.25	115	22
IL16	20	57.5	120	346.25	22
IL16	20	75	140	500	22
IL16	20	90	97.5	423.75	22
ANGPTL3	200	71.25	62.5	233.75	22
ANGPTL3	200	100	118.75	815	22
ANGPTL3	200	88.75	78.75	252.5	22
NGF	10	106.25	95	346.25	22
NGF	10	122.5	112.5	512.5	22
NGF	10	58.75	37.5	250	22
NGF	50	85	118.75	390	22
NGF	50	91.25	106.25	405	22
NGF	50	101.25	51.25	180	22
NGF	100	90	73.75	758.75	22
NGF	100	71.25	152.5	230	22
NGF	100	76.25	107.5	210	22
WNT7A	20	87.5	206.25	678.75	22
WNT7A	20	91.25	47.5	198.75	22
WNT7A	20	151.25	80	361.25	22
WNT7A	100	95	58.75	302.5	22
WNT7A	100	81.25	67.5	292.5	22
WNT7A	100	88.75	227.5	535	22
No cytokine	0	0	0	1.25	24
No cytokine	0	0	1.25	2.5	24
No cytokine	0	15	67.5	160	24
basal cytokines	0	101.25	486.25	703.75	24
basal cytokines	0	150	415	392.5	24
basal cytokines	0	86.25	408.75	527.5	24
GMCSF (CSF2)	100	248.75	2281.25	6705	24
GMCSF (CSF2)	100	193.75	1897.5	8427.5	24
GMCSF (CSF2)	100	223.75	1315	9387.5	24
TGFb1	10	35	73.75	70	24
TGFb1	10	41.25	31.25	7.5	24
TGFb1	10	58.75	85	55	24
IL16	0.2	105	288.75	518.75	24
IL16	0.2	58.75	241.25	606.25	24
IL16	0.2	131.25	291.25	767.5	24
IL16	2	85	311.25	468.75	24
IL16	2	68.75	437.5	1316.25	24
IL16	2	105	235	362.5	24
IL16	20	43.75	335	861.25	24
IL16	20	50	95	208.75	24
IL16	20	97.5	358.75	658.75	24
GCSF (CSF3)	0.1	146.25	763.75	795	24
GCSF (CSF3)	0.1	61.25	140	487.5	24
GCSF (CSF3)	0.1	41.25	172.5	562.5	24
GCSF (CSF3)	10	95	415	3503.75	24
GCSF (CSF3)	10	92.5	512.5	1153.75	24
GCSF (CSF3)	10	116.25	748.75	3551.25	24
GCSF (CSF3)	100	220	708.75	3090	24
GCSF (CSF3)	100	101.25	582.5	2740	24
GCSF (CSF3)	100	97.5	675	4151.25	24
NGF	10	126.25	268.75	132.5	24
NGF	10	153.75	293.75	367.5	24
NGF	10	62.5	351.25	381.25	24
NGF	50	66.25	202.5	627.5	24
NGF	50	113.75	362.5	855	24
NGF	50	92.5	192.5	105	24
NGF	100	112.5	342.5	647.5	24
NGF	100	40	166.25	845	24
NGF	100	40	142.5	117.5	24
WNT7A	20	68.75	162.5	581.25	24
WNT7A	20	112.5	302.5	400	24
WNT7A	20	65	201.25	232.5	24
WNT7A	100	103.75	302.5	367.5	24
WNT7A	100	28.75	162.5	430	24
WNT7A	100	40	142.5	336.25	24
WNT7A	250	42.5	207.5	175	24
WNT7A	250	42.5	428.75	673.75	24
WNT7A	250	80	196.25	197.5	24
HMGB1	50	55	241.25	108.75	24
HMGB1	50	77.5	113.75	422.5	24
HMGB1	200	106.25	166.25	307.5	24
HMGB1	200	62.5	152.5	497.5	24
HMGB1	200	42.5	347.5	990	24
HMGB1	1000	97.5	385	265	24
HMGB1	1000	33.75	395	682.5	24
HMGB1	1000	62.5	220	930	24
No cytokine	0	0	0	1.25	25
No cytokine	0	0	0	0	25
No cytokine	0	0	0	0	25
basal cytokines	0	351.25	107.5	517.5	25
basal cytokines	0	190	251.25	263.75	25
basal cytokines	0	227.5	197.5	295	25
GMCSF (CSF2)	100	645	1266.25	4601.25	25
GMCSF (CSF2)	100	918.75	586.25	2178.75	25
GMCSF (CSF2)	100	1118.75	622.5	5342.5	25
TGFb1	10	83.75	38.75	1.25	25
TGFb1	10	80	23.75	67.5	25
TGFb1	10	87.5	6.25	0	25
IL16	0.2	337.5	223.75	216.25	25
IL16	0.2	215	210	670	25
IL16	0.2	328.75	107.5	198.75	25
IL16	2	357.5	246.25	70	25
IL16	2	427.5	225	405	25
IL16	2	200	423.75	996.25	25
IL16	20	215	225	230	25
IL16	20	253.75	170	267.5	25
IL16	20	231.25	275	938.75	25
GCSF (CSF3)	10	290	301.25	1753.75	25
GCSF (CSF3)	10	330	321.25	362.5	25
GCSF (CSF3)	100	631.25	325	277.5	25
GCSF (CSF3)	100	428.75	723.75	1198.75	25
GCSF (CSF3)	100	362.5	247.5	1826.25	25
No cytokine	0	0	0	0	26
No cytokine	0	0	0	0	26
No cytokine	0	0	1.25	0	26
basal cytokines	0	68.75	67.5	82.5	26
basal cytokines	0	152.5	28.75	278.75	26
basal cytokines	0	152.5	158.75	517.5	26
GMCSF (CSF2)	100	328.75	263.75	380	26
GMCSF (CSF2)	100	596.25	620	1222.5	26
GMCSF (CSF2)	100	255	175	611.25	26
TGFb1	10	47.5	8.75	10	26
TGFb1	10	38.75	5	12.5	26
TGFb1	10	42.5	13.75	1.25	26
NRG1	0.1	170	162.5	257.5	26
NRG1	0.1	185	90	173.75	26
NRG1	0.1	106.25	93.75	211.25	26
VIP	50	106.25	127.5	253.75	26
VIP	50	151.25	150	620	26
VIP	50	200	166.25	377.5	26
VIP	200	145	82.5	202.5	26
VIP	200	133.75	57.5	211.25	26
VIP	200	135	78.75	126.25	26
VIP	1000	140	28.75	57.5	26
VIP	1000	231.25	142.5	113.75	26
VIP	1000	202.5	171.25	387.5	26
OrexinA	50	207.5	116.25	256.25	26
OrexinA	50	168.75	158.75	293.75	26
OrexinA	50	170	126.25	428.75	26
OrexinA	200	182.5	152.5	208.75	26
OrexinA	200	143.75	147.5	247.5	26
OrexinA	200	236.25	116.25	331.25	26
OrexinA	1000	151.25	82.5	618.75	26
OrexinA	1000	260	287.5	406.25	26
OrexinA	1000	192.5	112.5	71.25	26
OrexinB	50	183.75	113.75	240	26
OrexinB	50	220	160	142.5	26
OrexinB	50	165	165	281.25	26
OrexinB	200	133.75	75	125	26
OrexinB	200	122.5	105	872.5	26
OrexinB	200	236.25	67.5	63.75	26
TNFSF10	1	192.5	85	75	26
TNFSF10	1	148.75	112.5	60	26
TNFSF10	10	225	145	168.75	26
TNFSF10	10	185	101.25	358.75	26
TNFSF10	10	166.25	116.25	105	26
No cytokine	0	0	0	0	27
No cytokine	0	1.25	0	0	27
No cytokine	0	0	0	0	27
basal cytokines	0	75	65	198.75	27
basal cytokines	0	95	167.5	66.25	27
basal cytokines	0	118.75	132.5	132.5	27
GMCSF (CSF2)	100	107.5	293.75	1478.75	27
GMCSF (CSF2)	100	166.25	346.25	2808.75	27
GMCSF (CSF2)	100	133.75	427.5	1663.75	27
TGFb1	10	70	20	1.25	27
TGFb1	10	58.75	16.25	0	27
TGFb1	10	53.75	27.5	2.5	27
OrexinB	1000	126.25	130	156.25	27
OrexinB	1000	181.25	133.75	287.5	27
OrexinB	1000	106.25	72.5	133.75	27
TNFSF10	100	47.5	87.5	42.5	27
TNFSF10	100	63.75	42.5	18.75	27
TNFSF10	100	82.5	52.5	331.25	27
BDNF	1	61.25	83.75	362.5	27
BDNF	1	107.5	76.25	108.75	27
BDNF	1	150	120	38.75	27
BDNF	50	113.75	102.5	160	27
BDNF	50	153.75	130	43.75	27
BDNF	50	128.75	76.25	52.5	27
BDNF	100	132.5	86.25	72.5	27
BDNF	100	145	152.5	231.25	27
BDNF	100	147.5	95	17.5	27
IL17A	1	87.5	108.75	58.75	27
IL17A	1	153.75	105	206.25	27
IL17A	1	133.75	147.5	255	27
IL17A	10	148.75	121.25	187.5	27
IL17A	10	101.25	66.25	368.75	27
IL17A	10	80	132.5	135	27
IL17A	50	128.75	82.5	18.75	27
IL17A	50	87.5	90	142.5	27
IL17A	50	130	118.75	261.25	27
RBP4	50	116.25	93.75	256.25	27
RBP4	50	150	83.75	337.5	27
RBP4	50	140	123.75	82.5	27
RBP4	200	126.25	156.25	181.25	27
RBP4	200	120	132.5	80	27
RBP4	200	103.75	115	80	27
RBP4	1000	97.5	150	62.5	27
RBP4	1000	136.25	80	323.75	27
RBP4	1000	118.75	117.5	52.5	27
NPPC	50	135	100	228.75	27
NPPC	50	86.25	130	107.5	27
NPPC	50	112.5	111.25	145	27
NPPC	200	130	167.5	235	27
NPPC	200	138.75	53.75	61.25	27
NPPC	200	121.25	211.25	65	27
NPPC	1000	115	173.75	282.5	27
NPPC	1000	125	120	117.5	27
NPPC	1000	115	180	27.5	27
SPP1	1	186.25	287.5	8.75	27
SPP1	1	82.5	320	121.25	27
SPP1	1	105	255	286.25	27
SPP1	50	155	231.25	58.75	27
SPP1	50	153.75	395	171.25	27
SPP1	50	197.5	275	398.75	27
SPP1	200	161.25	293.75	5	27
SPP1	200	146.25	293.75	212.5	27
SPP1	200	150	196.25	283.75	27
BMP2	1	150	441.25	87.5	27
BMP2	1	182.5	233.75	73.75	27
BMP2	1	206.25	228.75	80	27
BMP2	25	138.75	238.75	203.75	27
BMP2	25	88.75	217.5	35	27
BMP2	25	117.5	191.25	50	27
BMP2	100	100	181.25	3.75	27
BMP2	100	113.75	86.25	168.75	27
BMP2	100	105	82.5	71.25	27
BMP4	1	122.5	200	327.5	27
BMP4	1	140	136.25	207.5	27
BMP4	1	152.5	272.5	201.25	27
BMP4	25	167.5	176.25	15	27
BMP4	25	146.25	343.75	185	27
BMP4	25	92.5	140	42.5	27
BMP4	100	197.5	303.75	436.25	27
BMP4	100	121.25	181.25	96.25	27
BMP4	100	210	172.5	23.75	27
BMP6	1	122.5	186.25	100	27
BMP6	1	165	236.25	121.25	27
BMP6	1	97.5	288.75	78.75	27
No cytokine	0	1.25	0	1.25	28
No cytokine	0	0	0	2.5	28
No cytokine	0	0	0	1.25	28
basal cytokines	0	60	40	81.25	28
basal cytokines	0	88.75	41.25	203.75	28
basal cytokines	0	62.5	35	302.5	28
GMCSF (CSF2)	100	175	422.5	2523.75	28
GMCSF (CSF2)	100	148.75	361.25	2126.25	28
GMCSF (CSF2)	100	85	196.25	1703.75	28
SR1	0.75 μM	251.25	213.75	165	28
SR1	0.75 μM	188.75	325	80	28
SR1	0.75 μM	263.75	311.25	600	28
TGFb1	10	26.25	8.75	28.75	28
TGFb1	10	32.5	10	3.75	28
TGFb1	10	28.75	7.5	0	28
HMGB1	50	70	122.5	163.75	28
HMGB1	50	100	121.25	253.75	28
HMGB1	50	57.5	57.5	180	28
HMGB1	200	86.25	37.5	38.75	28
HMGB1	200	86.25	103.75	108.75	28
HMGB1	200	113.75	57.5	225	28
HMGB1	1000	132.5	57.5	235	28
HMGB1	1000	47.5	52.5	258.75	28
HMGB1	1000	106.25	48.75	133.75	28
NRG1	0.1	97.5	105	370	28
NRG1	0.1	87.5	66.25	160	28
NRG1	0.1	83.75	81.25	227.5	28
NRG1	5	88.75	83.75	51.25	28
NRG1	5	78.75	40	125	28
NRG1	5	127.5	83.75	146.25	28
NRG1	100	82.5	37.5	170	28
NRG1	100	65	86.25	172.5	28
NRG1	100	65	51.25	320	28
GCSF (CSF3)	0.1	88.75	71.25	406.25	28
GCSF (CSF3)	0.1	145	192.5	638.75	28
GCSF (CSF3)	0.1	112.5	122.5	80	28
GCSF (CSF3)	10	142.5	142.5	598.75	28
GCSF (CSF3)	10	220	200	121.25	28
GCSF (CSF3)	10	148.75	73.75	503.75	28
GCSF (CSF3)	100	108.75	55	320	28
GCSF (CSF3)	100	192.5	190	632.5	28
GCSF (CSF3)	100	147.5	88.75	1448.75	28
IL16	0.2	62.5	50	126.25	28
IL16	0.2	80	78.75	58.75	28
IL16	0.2	105	56.25	303.75	28
IL16	2	117.5	83.75	101.25	28
IL16	2	100	21.25	348.75	28
IL16	2	110	125	76.25	28
IL16	20	83.75	78.75	7.5	28
IL16	20	85	92.5	213.75	28
IL16	20	132.5	145	98.75	28
RBP4	50	67.5	95	185	28
RBP4	50	63.75	61.25	290	28
RBP4	50	105	85	116.25	28
RBP4	200	72.5	71.25	160	28
RBP4	200	78.75	65	115	28
RBP4	200	90	67.5	202.5	28
RBP4	1000	100	97.5	206.25	28
RBP4	1000	103.75	91.25	47.5	28
RBP4	1000	102.5	67.5	212.5	28
NPPC	50	131.25	123.75	278.75	28
NPPC	50	56.25	62.5	57.5	28
NPPC	50	110	70	25	28
NPPC	200	52.5	85	61.25	28
NPPC	200	81.25	98.75	181.25	28
NPPC	200	61.25	56.25	120	28
NPPC	1000	136.25	158.75	550	28
NPPC	1000	132.5	75	42.5	28
NPPC	1000	142.5	202.5	430	28
SPP1	1	107.5	95	266.25	28
SPP1	1	133.75	125	75	28
SPP1	1	107.5	46.25	160	28
SPP1	50	92.5	63.75	463.75	28
SPP1	50	63.75	78.75	157.5	28
SPP1	50	67.5	38.75	105	28
SPP1	200	43.75	87.5	241.25	28
SPP1	200	105	128.75	185	28
SPP1	200	61.25	117.5	88.75	28
MDK	1	93.75	196.25	382.5	28
MDK	1	103.75	102.5	208.75	28
MDK	1	136.25	52.5	347.5	28
MDK	50	148.75	140	237.5	28
MDK	50	101.25	70	112.5	28
MDK	50	73.75	65	191.25	28
MDK	200	110	77.5	225	28
MDK	200	108.75	136.25	355	28
MDK	200	61.25	27.5	196.25	28
BMP6	1	90	52.5	202.5	28
BMP6	1	103.75	73.75	525	28
BMP6	1	71.25	82.5	110	28
BMP6	25	88.75	135	376.25	28
BMP6	25	102.5	112.5	132.5	28
BMP6	25	86.25	218.75	80	28
BMP6	100	78.75	78.75	20	28
BMP6	100	73.75	57.5	157.5	28
BMP6	100	72.5	26.25	75	28
ANGPTL3	1	112.5	107.5	311.25	28
ANGPTL3	1	86.25	71.25	326.25	28
ANGPTL3	1	102.5	130	131.25	28
ANGPTL3	50	127.5	125	185	28
ANGPTL3	50	106.25	211.25	170	28
ANGPTL3	50	62.5	107.5	452.5	28
ANGPTL3	200	53.75	93.75	183.75	28
ANGPTL3	200	62.5	92.5	60	28
ANGPTL3	200	73.75	30	48.75	28
GDF11	1	53.75	58.75	126.25	28
GDF11	1	60	76.25	122.5	28
GDF11	1	86.25	150	92.5	28
GDF11	25	55	115	287.5	28
GDF11	25	77.5	68.75	106.25	28
GDF11	25	42.5	78.75	121.25	28
GDF11	100	67.5	102.5	131.25	28
GDF11	100	85	30	6.25	28
GDF11	100	80	43.75	213.75	28
NGF	10	86.25	48.75	86.25	28
NGF	10	75	78.75	276.25	28
NGF	10	57.5	87.5	212.5	28
NGF	50	73.75	41.25	22.5	28
NGF	50	93.75	112.5	103.75	28
NGF	50	76.25	42.5	82.5	28
NGF	100	42.5	97.5	57.5	28
NGF	100	107.5	136.25	670	28
NGF	100	68.75	146.25	476.25	28
BTC	1	77.5	121.25	242.5	28
BTC	1	98.75	187.5	231.25	28
BTC	1	82.5	85	338.75	28
BTC	50	67.5	108.75	125	28
BTC	50	68.75	161.25	355	28
BTC	50	110	156.25	98.75	28
BTC	200	70	107.5	298.75	28
BTC	200	127.5	258.75	206.25	28
BTC	200	77.5	115	76.25	28
VEGFA	1	71.25	105	26.25	28
VEGFA	1	65	106.25	330	28
VEGFA	1	86.25	75	110	28
VEGFA	50	91.25	51.25	60	28
VEGFA	50	98.75	85	202.5	28
VEGFA	50	93.75	61.25	178.75	28
VEGFA	150	110	218.75	207.5	28
VEGFA	150	152.5	151.25	201.25	28
VEGFA	150	72.5	106.25	386.25	28
Activin A (INHBA)	1	81.25	131.25	67.5	28
Activin A (INHBA)	1	52.5	187.5	265	28
Activin A (INHBA)	1	78.75	103.75	401.25	28
No cytokine	0	0	0	1.25	29
No cytokine	0	0	0	1.25	29
No cytokine	0	0	0	0	29
basal cytokines	0	20	78.75	300	29
basal cytokines	0	32.5	33.75	157.5	29
GMCSF (CSF2)	100	30	71.25	653.75	29
GMCSF (CSF2)	100	80	275	746.25	29
GMCSF (CSF2)	100	113.75	351.25	1930	29
SR1	0.75 μM	116.25	181.25	103.75	29
SR1	0.75 μM	81.25	266.25	276.25	29
SR1	0.75 μM	98.75	230	83.75	29
TGFb1	10	3.75	11.25	3.75	29
TGFb1	10	11.25	11.25	5	29
TGFb1	10	15	11.25	0	29
LDN	1	2.5	7.5	3.75	29
LDN	1	43.75	35	166.25	29
LDN	1	17.5	61.25	62.5	29
IL18	100	32.5	103.75	76.25	29
IL18	100	41.25	60	68.75	29
IL18	100	42.5	72.5	337.5	29
IL18Ab	10	57.5	51.25	173.75	29
IL18Ab	10	36.25	76.25	203.75	29
IL18Ab	10	40	31.25	153.75	29
CALCA	200	51.25	62.5	146.25	29
CALCA	200	32.5	76.25	416.25	29
CALCA	200	81.25	122.5	227.5	29
CALCA	1000	56.25	155	393.75	29
CALCA	1000	57.5	77.5	155	29
CALCA	1000	66.25	127.5	280	29
No cytokine	0	0	0	1.25	30
No cytokine	0	0	0	0	30
No cytokine	0	0	0	0	30
basal cytokines	0	46.25	196.25	311.25	30
basal cytokines	0	80	192.5	857.5	30
basal cytokines	0	27.5	167.5	670	30
GMCSF (CSF2)	100	178.75	1042.5	3651.25	30
GMCSF (CSF2)	100	155	680	8832.5	30
GMCSF (CSF2)	100	242.5	1015	5995	30
SR1	0.75 μM	218.75	461.25	450	30
SR1	0.75 μM	221.25	192.5	1390	30
SR1	0.75 μM	225	371.25	548.75	30
TGFb1	10	33.75	20	2.5	30
TGFb1	10	21.25	35	10	30
TGFb1	10	27.5	40	16.25	30
LDN	1	0	0	1.25	30
LDN	1	0	0	0	30
LDN	1	0	0	2.5	30
IL18	100	123.75	197.5	868.75	30
IL18	100	93.75	198.75	1176.25	30
IL18	100	90	146.25	1372.5	30
IL18Ab	10	73.75	155	502.5	30
IL18Ab	10	72.5	207.5	846.25	30
IL18Ab	10	55	133.75	980	30
BDNF	100	107.5	157.5	467.5	30
BDNF	100	95	196.25	687.5	30
BDNF	100	82.5	196.25	1062.5	30
No cytokine	0	0	0	0	32
No cytokine	0	0	0	0	32
No cytokine	0	0	0	0	32
basal cytokines	0	52.5	148.75	292.5	32
basal cytokines	0	23.75	76.25	213.75	32
basal cytokines	0	82.5	158.75	188.75	32
GMCSF (CSF2)	100	75	435	1753.75	32
GMCSF (CSF2)	100	403.75	711.25	2200	32
GMCSF (CSF2)	100	191.25	483.75	2173.75	32
SR1	0.75 μM	158.75	262.5	60	32
SR1	0.75 μM	173.75	583.75	222.5	32
SR1	0.75 μM	162.5	341.25	105	32
TGFb1	10	13.75	10	1.25	32
TGFb1	10	17.5	16.25	0	32
TGFb1	10	13.75	17.5	1.25	32
IL3	100	182.5	553.75	3681.25	32
IL3	100	117.5	572.5	3061.25	32
IL3	100	71.25	532.5	3020	32
LTA	1	96.25	201.25	232.5	32
LTA	1	48.75	263.75	323.75	32
LTA	1	140	202.5	217.5	32
LTA	50	25	120	577.5	32
LTA	50	10	118.75	381.25	32
LTA	50	28.75	35	230	32
IL11	1	90	121.25	141.25	32
IL11	1	38.75	71.25	195	32
IL11	10	73.75	87.5	98.75	32
IL11	10	107.5	185	221.25	32
IL11	10	65	93.75	198.75	32
No cytokine	0	0	0	0	33
No cytokine	0	0	0	1.25	33
No cytokine	0	0	0	0	33
basal cytokines	0	120	240	663.75	33
basal cytokines	0	155	266.25	435	33
basal cytokines	0	177.5	327.5	510	33
GMCSF (CSF2)	100	197.5	716.25	2531.25	33
GMCSF (CSF2)	100	202.5	920	6457.5	33
GMCSF (CSF2)	100	172.5	791.25	3832.5	33
SR1	0.75 μM	290	403.75	245	33
SR1	0.75 μM	245	408.75	150	33
SR1	0.75 μM	168.75	657.5	575	33
TGFb1	10	43.75	32.5	3.75	33
TGFb1	10	31.25	43.75	13.75	33
TGFb1	10	25	25	8.75	33
TNFSF12	1	151.25	275	466.25	33
TNFSF12	1	175	118.75	405	33
TNFSF12	1	150	207.5	431.25	33
TNFSF12	10	88.75	210	291.25	33
TNFSF12	10	135	351.25	907.5	33
TNFSF12	10	121.25	117.5	362.5	33
TNFSF12	100	88.75	181.25	543.75	33
TNFSF12	100	131.25	131.25	593.75	33
TNFSF12	100	115	118.75	343.75	33
FGF1	1	116.25	250	656.25	33
FGF1	1	123.75	267.5	621.25	33
FGF1	1	95	215	337.5	33
FGF1	50	131.25	260	657.5	33
FGF1	50	87.5	215	1351.25	33
FGF1	50	146.25	235	522.5	33
FGF1	200	135	295	790	33
FGF1	200	97.5	158.75	667.5	33
FGF1	200	101.25	217.5	1387.5	33
FGF2	1	87.5	146.25	890	33
FGF2	1	115	176.25	553.75	33
FGF2	1	138.75	275	788.75	33
FGF2	50	120	327.5	557.5	33
FGF2	50	156.25	327.5	527.5	33
FGF2	50	100	225	126.25	33
FGF2	200	163.75	142.5	1002.5	33
FGF2	200	106.25	167.5	560	33
FGF2	200	101.25	266.25	848.75	33
RBP4	50	135	248.75	792.5	33
RBP4	50	103.75	228.75	828.75	33
RBP4	50	172.5	251.25	203.75	33
RBP4	200	81.25	230	675	33
RBP4	200	130	265	523.75	33
RBP4	200	110	147.5	550	33
RBP4	1000	96.25	342.5	570	33
RBP4	1000	140	346.25	1320	33
RBP4	1000	111.25	201.25	936.25	33
LTA	1	126.25	287.5	872.5	33
LTA	1	126.25	287.5	872.5	33
No cytokine	0	0	0	0	34
No cytokine	0	0	0	0	34
No cytokine	0	0	0	0	34
basal cytokines	0	301.25	360	712.5	34
basal cytokines	0	440	468.75	221.25	34
basal cytokines	0	183.75	222.5	610	34
GMCSF (CSF2)	100	497.5	603.75	1045	34
GMCSF (CSF2)	100	506.25	2356.25	3265	34
GMCSF (CSF2)	100	546.25	3095	2922.5	34
SR1	0.75 μM	706.25	790	283.75	34
SR1	0.75 μM	727.5	973.75	151.25	34
SR1	0.75 μM	492.5	772.5	436.25	34
TGFb1	10	53.75	32.5	0	34
TGFb1	10	38.75	20	0	34
TGFb1	10	55	21.25	0	34
LTA	200	68.75	215	336.25	34
LTA	200	56.25	111.25	406.25	34
LTA	200	47.5	171.25	376.25	34
IL11	150	266.25	493.75	678.75	34
IL11	150	445	425	220	34
IL11	150	416.25	276.25	277.5	34
p38i	5	250	195	187.5	34
p38i	5	323.75	256.25	425	34
p38i	5	226.25	140	493.75	34
TNF	1	25	106.25	330	34
TNF	1	32.5	162.5	463.75	34
TNF	1	13.75	100	497.5	34
TNF	25	25	138.75	112.5	34
TNF	25	17.5	85	115	34
TNF	25	27.5	62.5	83.75	34
TNF	100	20	68.75	135	34
TNF	100	42.5	85	65	34
TNF	100	16.25	81.25	146.25	34
TNFSF10	1	280	250	686.25	34
TNFSF10	1	171.25	501.25	425	34
TNFSF10	1	286.25	270	788.75	34
TNFSF10	10	356.25	451.25	807.5	34
TNFSF10	10	237.5	358.75	1496.25	34
TNFSF10	10	376.25	278.75	555	34
TNFSF10	100	233.75	395	585	34
TNFSF10	100	193.75	210	295	34
TNFSF10	100	185	242.5	40	34
IL12A	1	375	355	337.5	34
IL12A	1	301.25	295	770	34
IL12A	1	242.5	457.5	446.25	34
IL12A	10	360	500	321.25	34
IL12A	10	290	535	327.5	34
IL12A	10	302.5	371.25	662.5	34
IL12A	150	430	606.25	301.25	34
IL12A	150	423.75	245	133.75	34
IL12A	150	307.5	451.25	328.75	34
OrexinA	50	295	387.5	276.25	34
OrexinA	50	312.5	590	1318.75	34
OrexinA	50	381.25	396.25	568.75	34
OrexinA	200	193.75	421.25	750	34
OrexinA	200	447.5	275	432.5	34
OrexinA	200	352.5	735	742.5	34
OrexinA	1000	235	551.25	526.25	34
OrexinA	1000	327.5	558.75	242.5	34
OrexinA	1000	217.5	631.25	361.25	34
No cytokine	0	0	0	0	35
No cytokine	0	0	0	0	35
No cytokine	0	0	0	0	35
basal cytokines	0	127.5	200	180	35
basal cytokines	0	75	162.5	255	35
basal cytokines	0	113.75	176.25	543.75	35
GMCSF (CSF2)	100	127.5	568.75	1023.75	35
GMCSF (CSF2)	100	277.5	540	3520	35
GMCSF (CSF2)	100	178.75	357.5	1653.75	35
SR1	0.75 μM	175	613.75	146.25	35
SR1	0.75 μM	170	546.25	175	35
SR1	0.75 μM	97.5	342.5	230	35
TGFb1	10	30	18.75	0	35
TGFb1	10	23.75	31.25	8.75	35
TGFb1	10	22.5	28.75	6.25	35
ANGPTL3	1	65	202.5	162.5	35
ANGPTL3	1	61.25	203.75	717.5	35
ANGPTL3	1	95	158.75	283.75	35
ANGPTL3	50	105	91.25	333.75	35
ANGPTL3	50	71.25	193.75	291.25	35
ANGPTL3	50	118.75	208.75	226.25	35
ANGPTL3	200	88.75	192.5	273.75	35
ANGPTL3	200	67.5	133.75	275	35
ANGPTL3	200	70	173.75	370	35
GDF11	1	90	232.5	590	35
GDF11	1	62.5	112.5	256.25	35
GDF11	1	88.75	257.5	130	35
GDF11	25	76.25	192.5	195	35
GDF11	25	118.75	141.25	56.25	35
GDF11	25	95	116.25	193.75	35
GDF11	100	100	97.5	60	35
GDF11	100	60	178.75	71.25	35
GDF11	100	68.75	187.5	106.25	35
WNT7A	20	117.5	208.75	563.75	35
WNT7A	20	93.75	175	538.75	35
WNT7A	20	96.25	192.5	702.5	35
WNT7A	100	83.75	197.5	161.25	35
WNT7A	100	95	265	215	35
WNT7A	100	87.5	225	568.75	35
WNT7A	250	110	382.5	561.25	35
WNT7A	250	46.25	230	188.75	35
WNT7A	250	132.5	180	308.75	35
BTC	1	83.75	226.25	70	35
BTC	1	78.75	238.75	446.25	35
BTC	1	100	320	155	35
BTC	50	91.25	246.25	398.75	35
BTC	50	96.25	151.25	282.5	35
BTC	50	130	236.25	176.25	35
BTC	200	75	95	350	35
BTC	200	70	196.25	751.25	35
BTC	200	113.75	188.75	227.5	35
VEGFA	1	70	211.25	377.5	35
VEGFA	1	46.25	197.5	121.25	35
VEGFA	1	77.5	551.25	356.25	35
VEGFA	50	82.5	177.5	451.25	35
VEGFA	50	42.5	116.25	130	35
VEGFA	50	66.25	213.75	113.75	35
VEGFA	150	61.25	155	257.5	35
VEGFA	150	41.25	106.25	106.25	35
VEGFA	150	98.75	163.75	535	35
BDNF	1	63.75	56.25	175	35
BDNF	1	85	191.25	145	35
BDNF	1	82.5	273.75	573.75	35
BDNF	50	102.5	245	736.25	35
BDNF	50	65	281.25	111.25	35
BDNF	50	122.5	357.5	197.5	35
BDNF	100	53.75	131.25	45	35
BDNF	100	81.25	281.25	755	35
BDNF	100	68.75	217.5	286.25	35
No cytokine	0	0	0	1.25	36
No cytokine	0	0	0	0	36
No cytokine	0	0	0	0	36
basal cytokines	0	146.25	181.25	508.75	36
basal cytokines	0	73.75	363.75	235	36
basal cytokines	0	57.5	286.25	396.25	36
GMCSF (CSF2)	100	433.75	780	2645	36
GMCSF (CSF2)	100	212.5	1160	4088.75	36
GMCSF (CSF2)	100	240	575	5345	36
SR1	0.75 μM	307.5	881.25	543.75	36
SR1	0.75 μM	257.5	483.75	210	36
SR1	0.75 μM	288.75	1042.5	240	36
TGFb1	10	25	25	3.75	36
TGFb1	10	28.75	20	2.5	36
TGFb1	10	33.75	28.75	20	36
CALCA	50	92.5	240	538.75	36
CALCA	50	183.75	228.75	681.25	36
CALCA	50	100	390	502.5	36
CALCA	200	181.25	240	267.5	36
CALCA	200	96.25	342.5	488.75	36
CALCA	200	57.5	398.75	312.5	36
CALCA	1000	111.25	242.5	512.5	36
CALCA	1000	120	282.5	733.75	36
CALCA	1000	96.25	128.75	367.5	36
BDNF	1	145	115	152.5	36
BDNF	1	63.75	257.5	311.25	36
BDNF	1	142.5	227.5	315	36
BDNF	50	131.25	198.75	1063.75	36
BDNF	50	157.5	147.5	455	36
BDNF	50	125	313.75	390	36
BDNF	100	113.75	352.5	368.75	36
BDNF	100	86.25	186.25	310	36
BDNF	100	241.25	235	530	36
BTC	1	110	300	652.5	36
BTC	1	195	275	150	36
BTC	1	91.25	232.5	361.25	36
ANGPTL3	1	116.25	450	613.75	36
ANGPTL3	1	112.5	191.25	377.5	36
ANGPTL3	1	113.75	130	320	36
ANGPTL3	50	161.25	250	751.25	36
ANGPTL3	50	118.75	397.5	283.75	36
ANGPTL3	50	188.75	313.75	290	36
VEGFA	1	136.25	191.25	333.75	36
VEGFA	1	158.75	208.75	293.75	36
VEGFA	1	108.75	310	498.75	36
VEGFA	50	76.25	226.25	1266.25	36
VEGFA	50	136.25	173.75	376.25	36
VEGFA	50	120	170	348.75	36
p38i	5	82.5	150	215	36
p38i	5	73.75	207.5	345	36
p38i	5	87.5	83.75	142.5	36
WNT7A	100	118.75	152.5	256.25	36
WNT7A	100	155	197.5	122.5	36
WNT7A	100	143.75	161.25	270	36
WNT7A	250	105	183.75	598.75	36
WNT7A	250	80	207.5	157.5	36
WNT7A	250	150	162.5	346.25	36
Noggin	300	71.25	168.75	228.75	36
Noggin	300	51.25	153.75	551.25	36
Noggin	300	52.5	223.75	431.25	36
VIP	50	115	146.25	586.25	36
VIP	50	102.5	246.25	240	36
VIP	50	120	216.25	351.25	36
VIP	200	222.5	86.25	232.5	36
VIP	200	158.75	298.75	325	36
VIP	200	102.5	287.5	493.75	36
VIP	1000	121.25	155	566.25	36
VIP	1000	71.25	371.25	530	36
VIP	1000	86.25	230	156.25	36
OrexinB	50	108.75	351.25	356.25	36
OrexinB	50	172.5	228.75	128.75	36
No cytokine	0	0	0	1.25	37
No cytokine	0	0	1.25	0	37
No cytokine	0	0	0	0	37
basal cytokines	0	153.75	568.75	580	37
basal cytokines	0	125	511.25	321.25	37
basal cytokines	0	107.5	410	686.25	37
GMCSF (CSF2)	100	497.5	2353.75	6830	37
GMCSF (CSF2)	100	261.25	1633.75	6957.5	37
GMCSF (CSF2)	100	185	2241.25	4483.75	37
SR1	0.75 μM	512.5	1053.75	85	37
SR1	0.75 μM	390	1753.75	212.5	37
SR1	0.75 μM	352.5	1118.75	331.25	37
TGFb1	10	43.75	125	6.25	37
TGFb1	10	52.5	58.75	0	37
TGFb1	10	52.5	52.5	0	37
LDN	1	0	0	0	37
LDN	1	0	0	0	37
LDN	1	0	0	0	37
OrexinB	200	125	607.5	630	37
OrexinB	200	190	443.75	367.5	37
OrexinB	200	197.5	447.5	271.25	37
OrexinB	1000	97.5	382.5	503.75	37
OrexinB	1000	117.5	551.25	822.5	37
OrexinB	1000	65	408.75	517.5	37
IL17A	1	143.75	445	832.5	37
IL17A	1	117.5	567.5	522.5	37
IL17A	1	87.5	471.25	975	37
IL17A	10	106.25	448.75	752.5	37
IL17A	10	130	505	877.5	37
IL17A	10	96.25	532.5	535	37
IL17A	50	200	861.25	610	37
IL17A	50	62.5	465	800	37
IL17A	50	133.75	506.25	842.5	37
OrexinA	50	103.75	641.25	713.75	37
OrexinA	50	133.75	560	772.5	37
OrexinA	50	118.75	493.75	538.75	37
OrexinA	200	127.5	475	415	37
OrexinA	200	135	418.75	857.5	37
OrexinA	200	222.5	235	590	37
OrexinA	1000	197.5	441.25	1058.75	37
OrexinA	1000	135	456.25	847.5	37
OrexinA	1000	88.75	308.75	892.5	37
TNFSF10	1	107.5	313.75	291.25	37
TNFSF10	1	110	551.25	795	37
TNFSF10	1	111.25	557.5	447.5	37
TNFSF10	10	131.25	707.5	512.5	37
TNFSF10	10	101.25	622.5	706.25	37
TNFSF10	10	265	593.75	857.5	37
TNFSF10	100	73.75	265	690	37
TNFSF10	100	76.25	235	422.5	37
TNFSF10	100	60	345	533.75	37
RBP4	50	112.5	407.5	1023.75	37
RBP4	50	176.25	461.25	591.25	37
RBP4	50	111.25	362.5	275	37
RBP4	200	118.75	395	562.5	37
RBP4	200	121.25	451.25	423.75	37
RBP4	200	63.75	247.5	487.5	37
RBP4	1000	86.25	340	587.5	37
RBP4	1000	102.5	358.75	382.5	37
RBP4	1000	106.25	491.25	901.25	37
NPPC	200	87.5	445	526.25	37
NPPC	200	98.75	426.25	290	37
NPPC	200	56.25	441.25	530	37
NPPC	1000	80	381.25	617.5	37
NPPC	1000	72.5	377.5	807.5	37
NPPC	1000	47.5	371.25	340	37
No cytokine	0	0	0	0	38
No cytokine	0	0	0	0	38
No cytokine	0	0	0	0	38
basal cytokines	0	67.5	507.5	1206.25	38
basal cytokines	0	121.25	446.25	1060	38
basal cytokines	0	182.5	472.5	743.75	38
GMCSF (CSF2)	100	260	2265	3257.5	38
GMCSF (CSF2)	100	450	2791.25	1627.5	38
GMCSF (CSF2)	100	367.5	1990	3785	38
SR1	0.75 μM	425	1337.5	410	38
SR1	0.75 μM	531.25	820	258.75	38
SR1	0.75 μM	446.25	1157.5	155	38
TGFb1	10	51.25	52.5	7.5	38
TGFb1	10	45	26.25	10	38
TGFb1	10	46.25	47.5	7.5	38
BTC	1	120	476.25	1257.5	38
BTC	1	111.25	510	448.75	38
BTC	1	190	527.5	547.5	38
BTC	50	83.75	682.5	1102.5	38
BTC	50	116.25	423.75	837.5	38
BTC	50	98.75	273.75	465	38
BTC	200	130	446.25	195	38
BTC	200	201.25	465	641.25	38
BTC	200	160	400	867.5	38
VEGFA	50	123.75	396.25	451.25	38
VEGFA	50	178.75	526.25	1102.5	38
VEGFA	50	188.75	463.75	721.25	38
VIP	200	145	418.75	466.25	38
VIP	200	183.75	332.5	622.5	38
VIP	200	163.75	283.75	570	38
VIP	1000	125	711.25	1591.25	38
VIP	1000	148.75	455	831.25	38
VIP	1000	175	493.75	882.5	38
WNT7A	20	192.5	706.25	653.75	38
WNT7A	20	213.75	453.75	940	38
WNT7A	20	181.25	616.25	1175	38
WNT7A	100	93.75	592.5	937.5	38
WNT7A	100	173.75	430	492.5	38
WNT7A	100	211.25	491.25	891.25	38
WNT7A	250	162.5	395	501.25	38
WNT7A	250	221.25	381.25	330	38
WNT7A	250	200	341.25	593.75	38
SPP1	1	276.25	465	617.5	38
SPP1	1	248.75	536.25	492.5	38
SPP1	1	127.5	491.25	853.75	38
SPP1	50	131.25	438.75	711.25	38
SPP1	50	153.75	445	367.5	38
SPP1	50	233.75	476.25	767.5	38
SPP1	200	212.5	348.75	652.5	38
SPP1	200	190	535	505	38
SPP1	200	131.25	618.75	1722.5	38
MDK	1	156.25	678.75	398.75	38
MDK	1	153.75	570	171.25	38
MDK	1	138.75	458.75	436.25	38
MDK	50	133.75	487.5	1336.25	38
MDK	50	120	467.5	2108.75	38
MDK	50	147.5	447.5	1646.25	38
MDK	200	216.25	438.75	130	38
MDK	200	180	678.75	551.25	38
MDK	200	125	790	741.25	38
BMP4	1	136.25	636.25	402.5	38
BMP4	1	171.25	417.5	333.75	38
BMP4	1	103.75	313.75	240	38
BMP4	25	216.25	1702.5	1990	38
BMP4	25	165	466.25	580	38
BMP4	25	203.75	282.5	1360	38
BMP4	100	191.25	341.25	760	38
BMP4	100	170	650	763.75	38
BMP4	100	117.5	838.75	558.75	38
BMP6	1	131.25	421.25	466.25	38
BMP6	1	185	522.5	380	38
BMP6	1	121.25	642.5	468.75	38
BMP6	25	160	308.75	1326.25	38
BMP6	25	167.5	435	375	38
BMP6	25	91.25	140	151.25	38
BMP6	100	132.5	705	1442.5	38
BMP6	100	137.5	402.5	700	38
BMP6	100	166.25	473.75	712.5	38
GDF11	1	136.25	433.75	817.5	38
GDF11	1	178.75	782.5	446.25	38
GDF11	1	130	412.5	656.25	38
GDF11	25	108.75	467.5	73.75	38
GDF11	25	161.25	433.75	228.75	38
GDF11	25	158.75	338.75	297.5	38
GDF11	100	142.5	507.5	310	38
GDF11	100	133.75	291.25	120	38
GDF11	100	101.25	236.25	232.5	38
IGF1	1	233.75	987.5	1503.75	38
IGF1	1	146.25	507.5	767.5	38
IGF1	1	151.25	546.25	682.5	38
IGF1	10	206.25	446.25	755	38
IGF1	10	153.75	508.75	636.25	38
IGF1	10	187.5	561.25	791.25	38
IGF1	100	142.5	971.25	443.75	38
IGF1	100	125	798.75	1075	38
IGF1	100	327.5	801.25	1151.25	38
IL11	1	106.25	706.25	1607.5	38
IL11	1	180	397.5	482.5	38
IL11	1	148.75	526.25	287.5	38
IL11	10	98.75	453.75	756.25	38
IL11	10	135	610	1037.5	38
IL11	10	161.25	481.25	396.25	38
IL11	150	306.25	667.5	1811.25	38
IL11	150	173.75	885	1520	38
No cytokine	0	0	0	0	39
No cytokine	0	0	0	0	39
No cytokine	0	0	0	0	39
basal cytokines	0	168.75	133.75	313.75	39
basal cytokines	0	152.5	145	356.25	39
basal cytokines	0	76.25	60	416.25	39
GMCSF (CSF2)	100	172.5	271.25	2102.5	39
GMCSF (CSF2)	100	280	215	1280	39
GMCSF (CSF2)	100	360	332.5	2536.25	39
SR1	0.75 μM	240	465	420	39
SR1	0.75 μM	252.5	395	567.5	39
SR1	0.75 μM	191.25	372.5	836.25	39
TGFb1	10	35	15	10	39
TGFb1	10	48.75	17.5	15	39
TGFb1	10	32.5	26.25	15	39
ANGPTL3	50	131.25	103.75	638.75	39
ANGPTL3	50	145	142.5	552.5	39
ANGPTL3	50	97.5	196.25	378.75	39
BDNF	50	143.75	70	543.75	39
BDNF	50	185	115	403.75	39
BDNF	50	108.75	275	1141.25	39
BDNF	100	97.5	48.75	761.25	39
BDNF	100	117.5	46.25	357.5	39
BDNF	100	108.75	115	418.75	39
Activin A (INHBA)	1	115	223.75	568.75	39
Activin A (INHBA)	1	0	1.25	5	39
Activin A (INHBA)	1	98.75	110	976.25	39
Activin A (INHBA)	10	98.75	100	426.25	39
Activin A (INHBA)	10	80	282.5	596.25	39
Activin A (INHBA)	10	70	55	591.25	39
Activin A (INHBA)	100	78.75	60	203.75	39
Activin A (INHBA)	100	46.25	37.5	336.25	39
Activin A (INHBA)	100	106.25	58.75	415	39
BMP2	1	123.75	108.75	370	39
BMP2	1	110	93.75	423.75	39
BMP2	1	133.75	71.25	558.75	39
BMP2	25	90	78.75	666.25	39
BMP2	25	155	92.5	512.5	39
BMP2	25	93.75	212.5	1232.5	39
BMP2	100	168.75	97.5	1232.5	39
BMP2	100	96.25	62.5	721.25	39
BMP2	100	141.25	211.25	420	39
GCSF (CSF3)	0.1	158.75	160	763.75	39
GCSF (CSF3)	0.1	105	102.5	338.75	39
GCSF (CSF3)	0.1	112.5	187.5	1506.25	39
GCSF (CSF3)	10	211.25	361.25	1546.25	39
GCSF (CSF3)	10	148.75	240	3413.75	39
GCSF (CSF3)	10	125	151.25	2435	39
GCSF (CSF3)	100	158.75	428.75	2771.25	39
GCSF (CSF3)	100	110	175	2173.75	39
GCSF (CSF3)	100	103.75	82.5	3550	39
CALCA	50	83.75	81.25	252.5	39
CALCA	50	107.5	116.25	320	39
CALCA	50	100	57.5	422.5	39
CALCA	200	78.75	48.75	531.25	39
CALCA	200	101.25	125	223.75	39
CALCA	200	127.5	125	271.25	39
CALCA	1000	70	130	333.75	39
CALCA	1000	62.5	185	500	39
CALCA	1000	68.75	113.75	868.75	39
NPPC	50	118.75	135	165	39
NPPC	50	122.5	58.75	721.25	39
NPPC	50	120	77.5	297.5	39
NPPC	200	113.75	197.5	497.5	39
NPPC	200	51.25	113.75	1157.5	39
NPPC	200	140	53.75	213.75	39
NPPC	1000	63.75	75	402.5	39
NPPC	1000	126.25	95	307.5	39
NPPC	1000	111.25	70	585	39
FGF1	1	83.75	158.75	378.75	39
FGF1	1	63.75	181.25	507.5	39
FGF1	1	85	115	808.75	39
FGF1	50	106.25	111.25	1191.25	39
FGF1	50	106.25	116.25	827.5	39
FGF1	50	97.5	80	168.75	39
FGF1	200	117.5	128.75	745	39
FGF1	200	118.75	127.5	653.75	39
FGF1	200	107.5	167.5	860	39
FGF2	1	130	112.5	583.75	39
FGF2	1	113.75	112.5	482.5	39
FGF2	1	100	216.25	317.5	39
FGF2	50	110	142.5	695	39
FGF2	50	145	147.5	505	39
FGF2	50	61.25	67.5	331.25	39
FGF2	200	136.25	146.25	1292.5	39
FGF2	200	103.75	138.75	325	39
FGF2	200	105	131.25	525	39
IL12A	1	98.75	137.5	262.5	39
IL12A	1	130	162.5	442.5	39
IL12A	1	92.5	120	622.5	39
IL12A	10	80	90	763.75	39
IL12A	10	93.75	198.75	852.5	39
IL12A	10	117.5	97.5	586.25	39
IL12A	150	75	81.25	427.5	39
IL12A	150	81.25	73.75	512.5	39
IL12A	150	91.25	90	590	39
IL16	0.2	102.5	118.75	641.25	39
IL16	0.2	135	156.25	388.75	39
IL16	0.2	177.5	221.25	361.25	39
IL16	2	51.25	202.5	655	39
IL16	2	138.75	155	470	39
IL16	2	116.25	102.5	617.5	39
IL16	20	130	82.5	543.75	39
IL16	20	220	146.25	147.5	39
IL16	20	77.5	96.25	990	39
No cytokine	0	0	0	0	40
No cytokine	0	0	0	0	40
No cytokine	0	0	0	0	40
basal cytokines	0	325	272.5	220	40
basal cytokines	0	246.25	500	846.25	40
basal cytokines	0	418.75	468.75	667.5	40
GMCSF (CSF2)	100	488.75	1352.5	6387.5	40
GMCSF (CSF2)	100	696.25	1013.75	993.75	40
GMCSF (CSF2)	100	392.5	1067.5	2711.25	40
SR1	0.75 μM	82.5	1485	202.5	40
SR1	0.75 μM	232.5	698.75	146.25	40
SR1	0.75 μM	96.25	977.5	453.75	40
TGFb1	10	32.5	65	0	40
TGFb1	10	18.75	95	2.5	40
TGFb1	10	16.25	97.5	13.75	40
Activin A (INHBA)	1	97.5	541.25	261.25	40
Activin A (INHBA)	1	81.25	553.75	300	40
Activin A (INHBA)	1	85	630	453.75	40
Activin A (INHBA)	10	45	532.5	230	40
Activin A (INHBA)	10	73.75	481.25	300	40
Activin A (INHBA)	10	117.5	697.5	400	40
Activin A (INHBA)	100	153.75	283.75	190	40
Activin A (INHBA)	100	63.75	581.25	252.5	40
Activin A (INHBA)	100	75	353.75	142.5	40
BMP2	1	97.5	561.25	503.75	40
BMP2	1	81.25	553.75	423.75	40
BMP2	1	195	520	320	40
BMP2	25	90	470	627.5	40
BMP2	25	192.5	387.5	255	40
BMP2	25	100	702.5	1131.25	40
BMP2	100	166.25	605	736.25	40
BMP2	100	117.5	427.5	797.5	40
BMP2	100	136.25	522.5	1307.5	40
BMP4	1	88.75	683.75	756.25	40
BMP4	1	173.75	600	246.25	40
BMP4	1	80	581.25	766.25	40
BMP4	25	151.25	757.5	817.5	40
BMP4	25	187.5	427.5	913.75	40
BMP4	25	138.75	460	671.25	40
BMP4	100	182.5	852.5	1242.5	40
BMP4	100	125	708.75	662.5	40
BMP4	100	223.75	540	406.25	40
BMP6	1	220	621.25	448.75	40
BMP6	1	215	616.25	995	40
BMP6	1	130	435	375	40
BMP6	25	140	558.75	700	40
BMP6	25	185	777.5	591.25	40
BMP6	25	232.5	450	776.25	40
BMP6	100	132.5	625	685	40
BMP6	100	162.5	511.25	621.25	40
BMP6	100	116.25	668.75	671.25	40
IGF1	1	267.5	358.75	756.25	40
IGF1	1	296.25	388.75	472.5	40
IGF1	1	265	436.25	613.75	40
IGF1	10	275	461.25	340	40
IGF1	10	87.5	391.25	310	40
IGF1	10	27.5	973.75	283.75	40
IGF1	100	6.25	590	631.25	40
IGF1	100	3.75	1127.5	1125	40
IGF1	100	27.5	751.25	365	40
IL17A	1	78.75	956.25	601.25	40
IL17A	1	151.25	537.5	50	40
IL17A	1	246.25	655	562.5	40
IL17A	10	180	387.5	332.5	40
IL17A	10	260	768.75	415	40
IL17A	10	158.75	577.5	926.25	40
IL17A	50	298.75	796.25	328.75	40
IL17A	50	298.75	442.5	360	40
IL17A	50	303.75	541.25	1063.75	40
IL18	1	312.5	510	591.25	40
IL18	1	313.75	245	182.5	40
IL18	1	213.75	485	86.25	40
IL18	10	313.75	318.75	331.25	40
IL18	10	270	342.5	612.5	40
IL18	10	308.75	852.5	656.25	40
IL18	100	266.25	630	1140	40
IL18	100	205	526.25	497.5	40
IL18	100	291.25	488.75	348.75	40
IL3	1	193.75	526.25	1795	40
IL3	1	471.25	755	1728.75	40
IL3	1	378.75	1530	1602.5	40
IL3	10	640	561.25	1521.25	40
IL3	10	476.25	1597.5	4915	40
IL3	10	315	555	2087.5	40
IL3	100	446.25	2300	3095	40
IL3	100	307.5	798.75	5218.75	40
IL3	100	233.75	1282.5	5145	40
MDK	1	225	626.25	310	40
MDK	1	326.25	565	365	40
MDK	1	362.5	433.75	390	40
MDK	50	243.75	313.75	1025	40
MDK	50	245	580	1476.25	40
MDK	50	263.75	376.25	302.5	40
MDK	200	267.5	448.75	573.75	40
MDK	200	250	530	238.75	40
MDK	200	173.75	712.5	660	40
NGF	10	250	345	808.75	40
NGF	10	241.25	391.25	233.75	40
NGF	10	305	367.5	181.25	40
NGF	50	425	420	376.25	40
NGF	50	212.5	512.5	950	40
NGF	50	228.75	392.5	846.25	40
NGF	100	273.75	262.5	277.5	40
NGF	100	162.5	282.5	627.5	40
NGF	100	206.25	588.75	1718.75	40
No cytokine	0	0	0	0	41
No cytokine	0	0	0	0	41
No cytokine	0	0	0	1.25	41
basal cytokines	0	166.25	217.5	666.25	41
basal cytokines	0	131.25	313.75	195	41
basal cytokines	0	120	241.25	226.25	41
GMCSF (CSF2)	100	503.75	1071.25	3290	41
GMCSF (CSF2)	100	491.25	1412.5	4721.25	41
GMCSF (CSF2)	100	358.75	521.25	1850	41
SR1	0.75 μM	510	877.5	487.5	41
SR1	0.75 μM	550	716.25	266.25	41
SR1	0.75 μM	436.25	521.25	161.25	41
TGFb1	10	57.5	76.25	30	41
TGFb1	10	36.25	36.25	2.5	41
TGFb1	10	50	13.75	0	41
NRG1	0.1	126.25	143.75	156.25	41
NRG1	0.1	211.25	392.5	815	41
NRG1	0.1	245	237.5	170	41
NRG1	5	181.25	206.25	435	41
NRG1	5	182.5	283.75	430	41
NRG1	5	203.75	343.75	412.5	41
NRG1	100	206.25	385	213.75	41
NRG1	100	168.75	208.75	253.75	41
NRG1	100	242.5	512.5	227.5	41
SPP1	1	120	265	193.75	41
SPP1	1	228.75	351.25	422.5	41
SPP1	1	227.5	312.5	328.75	41
SPP1	50	155	222.5	503.75	41
SPP1	50	170	197.5	106.25	41
SPP1	50	222.5	337.5	268.75	41
SPP1	200	196.25	397.5	413.75	41
SPP1	200	278.75	333.75	565	41
SPP1	200	188.75	275	261.25	41
OrexinA	50	196.25	253.75	196.25	41
OrexinA	50	215	217.5	546.25	41
OrexinA	50	176.25	293.75	220	41
OrexinA	200	235	542.5	426.25	41
OrexinA	200	255	338.75	143.75	41
OrexinA	200	148.75	332.5	563.75	41
OrexinA	1000	282.5	420	206.25	41
OrexinA	1000	235	365	552.5	41
OrexinA	1000	215	342.5	713.75	41
OrexinB	50	182.5	285	551.25	41
OrexinB	50	235	387.5	238.75	41
OrexinB	50	242.5	288.75	297.5	41
OrexinB	200	205	312.5	858.75	41
OrexinB	200	141.25	358.75	431.25	41
OrexinB	200	212.5	580	338.75	41
OrexinB	1000	151.25	303.75	350	41
OrexinB	1000	248.75	395	427.5	41
OrexinB	1000	218.75	362.5	437.5	41
RBP4	50	80	190	198.75	41
RBP4	50	112.5	148.75	422.5	41
RBP4	50	146.25	256.25	228.75	41
RBP4	200	122.5	456.25	315	41
RBP4	200	172.5	316.25	395	41
RBP4	200	163.75	277.5	593.75	41
RBP4	1000	218.75	213.75	127.5	41
RBP4	1000	182.5	455	240	41
RBP4	1000	182.5	197.5	533.75	41
TNFSF10	1	120	367.5	267.5	41
TNFSF10	1	136.25	347.5	541.25	41
TNFSF10	1	183.75	247.5	392.5	41
TNFSF10	10	240	231.25	677.5	41
TNFSF10	10	218.75	186.25	141.25	41
TNFSF10	10	225	310	378.75	41
TNFSF10	100	78.75	260	313.75	41
TNFSF10	100	78.75	197.5	38.75	41
TNFSF10	100	33.75	187.5	105	41
TNFSF12	1	140	218.75	240	41
TNFSF12	1	195	416.25	188.75	41
TNFSF12	1	213.75	327.5	381.25	41
TNFSF12	10	260	355	411.25	41
TNFSF12	10	201.25	255	421.25	41
TNFSF12	10	206.25	327.5	578.75	41
TNFSF12	100	216.25	335	345	41
TNFSF12	100	212.5	372.5	92.5	41
TNFSF12	100	235	356.25	566.25	41
VEGFA	1	192.5	487.5	938.75	41
VEGFA	1	157.5	290	418.75	41
VEGFA	1	163.75	323.75	461.25	41
VEGFA	50	141.25	417.5	601.25	41
VEGFA	50	193.75	246.25	152.5	41
VEGFA	50	182.5	351.25	596.25	41
VEGFA	150	140	220	177.5	41
VEGFA	150	248.75	413.75	505	41
VEGFA	150	171.25	317.5	733.75	41
VIP	50	185	197.5	103.75	41
VIP	50	220	292.5	337.5	41
VIP	50	152.5	382.5	751.25	41
VIP	200	122.5	287.5	430	41
VIP	200	182.5	211.25	227.5	41
VIP	200	157.5	395	180	41
VIP	1000	143.75	411.25	490	41
VIP	1000	186.25	592.5	326.25	41
VIP	1000	238.75	387.5	506.25	41
WNT7A	20	168.75	456.25	808.75	41
WNT7A	20	178.75	473.75	200	41
WNT7A	20	185	522.5	437.5	41
WNT7A	100	175	301.25	446.25	41
WNT7A	100	233.75	228.75	267.5	41
WNT7A	100	188.75	426.25	383.75	41
WNT7A	250	225	272.5	526.25	41
WNT7A	250	175	381.25	458.75	41
WNT7A	250	142.5	475	403.75	41
No cytokine	0	0	0	0	42
No cytokine	0	0	0	0	42
No cytokine	0	0	0	1.25	42
basal cytokines	0	137.5	188.75	360	42
basal cytokines	0	35	147.5	406.25	42
basal cytokines	0	10	12.5	37.5	42
GMCSF (CSF2)	100	271.25	552.5	3836.25	42
GMCSF (CSF2)	100	295	1786.25	4601.25	42
GMCSF (CSF2)	100	291.25	611.25	4601.25	42
SR1	0.75 μM	321.25	1002.5	103.75	42
SR1	0.75 μM	275	666.25	387.5	42
SR1	0.75 μM	185	316.25	208.75	42
TGFb1	10	22.5	27.5	15	42
TGFb1	10	20	10	2.5	42
TGFb1	10	18.75	28.75	7.5	42
ANGPT1	1	53.75	116.25	191.25	42
ANGPT1	1	245	190	346.25	42
ANGPT1	1	118.75	102.5	295	42
ANGPT1	10	125	100	397.5	42
ANGPT1	10	108.75	80	596.25	42
ANGPT1	10	143.75	146.25	245	42
ANGPT1	100	165	175	363.75	42
ANGPT1	100	120	122.5	48.75	42
ANGPT1	100	81.25	102.5	327.5	42
ANGPT2	200	62.5	140	382.5	42
ANGPT2	200	57.5	107.5	122.5	42
No cytokine	0	1.25	0	0	43
No cytokine	0	0	0	0	43
No cytokine	0	0	0	0	43
basal cytokines	0	87.5	351.25	1670	43
basal cytokines	0	78.75	445	797.5	43
basal cytokines	0	127.5	467.5	952.5	43
GMCSF (CSF2)	100	100	1283.75	10845	43
GMCSF (CSF2)	100	337.5	1041.25	5906.25	43
GMCSF (CSF2)	100	48.75	1136.25	11218.8	43
SR1	0.75 μM	285	368.75	570	43
SR1	0.75 μM	470	825	707.5	43
SR1	0.75 μM	336.25	641.25	390	43
TGFb1	10	31.25	53.75	3.75	43
TGFb1	10	40	51.25	53.75	43
TGFb1	10	36.25	70	63.75	43
ANGPT1	1	67.5	203.75	643.75	43
ANGPT1	1	182.5	351.25	1145	43
ANGPT1	1	167.5	311.25	682.5	43
ANGPT1	10	165	376.25	841.25	43
ANGPT1	10	96.25	346.25	1170	43
ANGPT1	10	125	378.75	556.25	43
ANGPT1	100	168.75	253.75	1625	43
ANGPT1	100	121.25	183.75	1046.25	43
ANGPT1	100	141.25	416.25	1081.25	43
ANGPT2	1	122.5	446.25	1045	43
ANGPT2	1	191.25	347.5	1045	43
ANGPT2	1	130	405	1217.5	43
ANGPT2	50	82.5	412.5	701.25	43
ANGPT2	50	130	250	1186.25	43
ANGPT2	50	76.25	471.25	995	43
ANGPT2	200	132.5	433.75	1413.75	43
ANGPT2	200	96.25	386.25	1535	43
ANGPT2	200	112.5	568.75	827.5	43
WNT4	5	138.75	375	1427.5	43
WNT4	5	116.25	286.25	575	43
WNT4	5	180	416.25	1802.5	43
WNT4	100	167.5	551.25	1178.75	43
WNT4	100	180	433.75	867.5	43
WNT4	100	125	248.75	968.75	43
WNT4	300	83.75	352.5	1255	43
WNT4	300	90	562.5	1836.25	43
WNT4	300	147.5	558.75	1588.75	43
IGF2	1	146.25	357.5	2141.25	43
IGF2	1	112.5	443.75	1681.25	43
IGF2	1	110	481.25	1038.75	43
IGF2	50	210	165	832.5	43
IGF2	50	122.5	420	1561.25	43
IGF2	50	122.5	382.5	1962.5	43
IGF2	200	135	556.25	1896.25	43
IGF2	200	156.25	347.5	671.25	43
IGF2	200	122.5	445	1320	43
No cytokine	0	2.5	0	2.5	44
No cytokine	0	0	0	3.75	44
No cytokine	0	0	2.5	0	44
basal cytokines	0	297.5	395	832.5	44
basal cytokines	0	213.75	505	1403.75	44
basal cytokines	0	203.75	460	666.25	44
GMCSF (CSF2)	100	233.75	860	4723.75	44
GMCSF (CSF2)	100	291.25	1170	3362.5	44
GMCSF (CSF2)	100	540	2273.75	5848.75	44
SR1	0.75 μM	567.5	736.25	288.75	44
SR1	0.75 μM	546.25	793.75	490	44
SR1	0.75 μM	731.25	710	483.75	44
TGFb1	10	68.75	30	10	44
TGFb1	10	52.5	51.25	21.25	44
TGFb1	10	62.5	46.25	87.5	44
IGF2	1	222.5	426.25	1905	44
IGF2	1	142.5	176.25	770	44
IGF2	1	288.75	330	773.75	44
IGF2	50	153.75	393.75	1278.75	44
IGF2	50	267.5	432.5	582.5	44
IGF2	50	245	430	860	44
IGF2	200	208.75	575	1063.75	44
IGF2	200	252.5	161.25	608.75	44
IGF2	200	273.75	325	1523.75	44
WNT4	5	183.75	427.5	1213.75	44
WNT4	5	133.75	400	1391.25	44
WNT4	5	146.25	183.75	860	44
WNT4	100	221.25	253.75	1332.5	44
WNT4	100	310	282.5	968.75	44
WNT4	100	218.75	313.75	1391.25	44
WNT4	300	297.5	367.5	933.75	44
WNT4	300	171.25	262.5	1477.5	44
WNT4	300	293.75	443.75	1120	44
No cytokine	0	0	1.25	1.25	45
No cytokine	0	0	0	1.25	45
No cytokine	0	0	0	0	45
basal cytokines	0	163.75	107.5	40	45
basal cytokines	0	85	147.5	230	45
basal cytokines	0	98.75	168.75	163.75	45
GMCSF (CSF2)	100	307.5	292.5	3093.75	45
GMCSF (CSF2)	100	240	245	3073.75	45
GMCSF (CSF2)	100	328.75	477.5	673.75	45
SR1	0.75 μM	247.5	283.75	222.5	45
SR1	0.75 μM	186.25	196.25	106.25	45
SR1	0.75 μM	310	253.75	151.25	45
TGFb1	10	41.25	31.25	16.25	45
TGFb1	10	53.75	13.75	2.5	45
TGFb1	10	27.5	45	17.5	45
ANGPT1	1	152.5	77.5	110	45
ANGPT1	1	96.25	173.75	347.5	45
ANGPT1	1	116.25	253.75	267.5	45
ANGPT1	10	148.75	215	401.25	45
ANGPT1	10	151.25	120	61.25	45
ANGPT1	10	150	102.5	65	45
ANGPT1	100	151.25	237.5	175	45
ANGPT1	100	107.5	48.75	108.75	45
ANGPT1	100	156.25	160	267.5	45
ANGPT2	1	153.75	103.75	6.25	45
ANGPT2	1	170	156.25	287.5	45
ANGPT2	1	115	132.5	231.25	45
ANGPT2	50	110	117.5	46.25	45
ANGPT2	50	130	242.5	595	45
ANGPT2	50	141.25	143.75	103.75	45
ANGPT2	200	141.25	143.75	177.5	45
ANGPT2	200	196.25	171.25	241.25	45
ANGPT2	200	153.75	65	372.5	45
WNT4	5	152.5	303.75	500	45
WNT4	5	113.75	152.5	353.75	45
WNT4	5	196.25	270	76.25	45
WNT4	100	150	121.25	348.75	45
WNT4	100	166.25	175	307.5	45
WNT4	100	136.25	238.75	101.25	45
WNT4	300	136.25	160	276.25	45
WNT4	300	187.5	136.25	83.75	45
WNT4	300	100	205	556.25	45
IGF2	1	173.75	202.5	112.5	45
IGF2	1	182.5	481.25	312.5	45
IGF2	1	152.5	218.75	303.75	45
IGF2	50	203.75	200	218.75	45
IGF2	50	201.25	183.75	72.5	45
IGF2	50	148.75	120	140	45
IGF2	200	145	181.25	87.5	45
IGF2	200	227.5	180	32.5	45
IGF2	200	167.5	170	493.75	45
No cytokine	0	0	0	0	46
No cytokine	0	0	0	1.25	46
No cytokine	0	0	0	0	46
[truncated: 34 more rows]
