# Supplementary material for: Intercellular network structure and regulatory motifs in the human hematopoietic system
Source: Mol Syst Biol. 2014 Jul 15;10(7):741. doi: 10.15252/msb.20145141 (PMC4299490; doi:10.15252/msb.20145141)
Supplement: Supplementary file 18 — Supplementary Table S9 [file msb0010-0741-sd18.xlsx]

## Sheet: Sheet1
# H	number of CD34+CD90+CD133+ HSC-enriched cells
# P	number of CD34+ that are CD90- or CD133- progenitor cells
# M	number of CD34- mature cells
Functional categories
N	Neutral
SN	Self-renewal
P	Proliferation induction
PI	Proliferation inhibition
D	Differentiation
Ligand	Conc. (ng/ml)	1-tailed p-values from nested ANOVA			Functional categorization			Ligand categorization	Dose effect at p-value = 0.02	Threshold effect at reported conc.
		# H	# P	# M	p-value = 0.01	p-value = 0.02	p-value = 0.05
ANGPT1	1	0.0463	0.4969	0.3677	N	N	SN	self-renewal inducing	FALSE	FALSE
ANGPT1	10	0.0132	-0.4758	0.4731	N	SN	SN
ANGPT1	100	0.0155	-0.3301	0.462	N	SN	SN
ANGPT2	1	0.0184	0.2565	-0.1664	N	SN	SN	self-renewal inducing	FALSE	FALSE
ANGPT2	50	0.1503	0.2474	0.314	N	N	N
ANGPT2	200	0.1621	0.3517	0.1829	N	N	N
ANGPTL3	1	-0.3424	0.1408	-0.4277	N	N	N	differentiation inducing	FALSE	FALSE
ANGPTL3	50	0.0514	0.0199	-0.344	N	D	D
ANGPTL3	200	0.4826	-0.4497	-0.2768	N	N	N
BDNF	1	-0.412	-0.122	-0.2621	N	N	N	neutral	FALSE	FALSE
BDNF	50	0.0333	0.185	0.438	N	N	SN
BDNF	100	0.0962	-0.4307	-0.3149	N	N	N
BMP2	1	0.0137	0.0637	-0.3401	N	SN	SN	self-renewal inducing	FALSE	FALSE
BMP2	25	0.2253	0.1054	-0.3779	N	N	N
BMP2	100	0.1611	-0.3227	-0.0591	N	N	N
BMP4	1	0.4271	0.011	-0.4752	N	D	D	differentiation inducing	FALSE	FALSE
BMP4	25	0.0783	0.0053	-0.3922	D	D	D
BMP4	100	-0.3222	0.0711	-0.2318	N	N	N
BMP6	1	0.4743	0.094	-0.2199	N	N	N	quiescence inducing	FALSE	TRUE
BMP6	25	-0.0486	0.3943	-0.2501	N	N	PI
BMP6	100	-0.0201	-0.2597	-0.0179	N	Q	PI
BTC	1	0.4449	0.0523	0.4153	N	N	N	neutral	FALSE	FALSE
BTC	50	-0.4513	0.1305	0.3903	N	N	N
BTC	200	-0.3155	0.3679	-0.3879	N	N	N
CALCA	50	-0.3288	-0.4815	-0.3024	N	N	N	neutral	FALSE	FALSE
CALCA	200	0.4213	0.2605	-0.1058	N	N	N
CALCA	1000	-0.4048	0.4175	-0.1762	N	N	N
CSF2	0.1	0.0001	0.0001	0.0001	P	P	P	proliferation inducing	FALSE	FALSE
CSF2	1	0.0001	0.0001	0.0001	P	P	P
CSF2	100	0.0001	0.0001	0.0001	P	P	P
CSF3	0.1	0.0963	0.0735	0.1255	N	N	N	proliferation inducing	FALSE	FALSE
CSF3	10	0.0005	0.0001	0.0001	P	P	P
CSF3	100	0.0001	0.0001	0.0001	P	P	P
FGF1	1	0.0811	0.0128	-0.4123	N	D	D	proliferation inducing	TRUE	FALSE
FGF1	50	0.0026	0.041	0.256	SN	SN	P
FGF1	200	0.005	0.0004	0.1104	P	P	P
FGF2	1	0.0489	0.0121	0.1924	N	D	P	proliferation inducing	TRUE	TRUE
FGF2	50	0.0106	0.0062	0.3773	D	P	P
FGF2	200	0.0125	0.0702	0.2057	N	SN	SN
GDF11	1	-0.0237	0.1919	-0.2257	N	N	PI	quiescence inducing	FALSE	FALSE
GDF11	25	-0.1177	-0.1732	-0.0005	Q	Q	Q
GDF11	100	-0.0758	-0.2007	-0.0001	Q	Q	Q
HMGB1	50	0.4744	0.3576	-0.3587	N	N	N	neutral	FALSE	FALSE
HMGB1	200	0.2875	-0.1758	-0.2331	N	N	N
HMGB1	1000	0.1557	0.4974	0.4056	N	N	N
IGF1	1	0.1088	-0.1447	-0.15	N	N	N	proliferation inhibition	FALSE	FALSE
IGF1	10	-0.165	0.2912	-0.1277	N	N	N
IGF1	100	-0.0001	-0.4555	-0.0922	PI	PI	PI
IGF2	1	0.0273	0.0236	0.0517	N	N	P	self-renewal inducing	FALSE	FALSE
IGF2	50	0.0066	0.1375	0.2703	SN	SN	SN
IGF2	200	0.006	0.0822	0.33	SN	SN	SN
IL11	1	-0.4552	-0.1696	-0.0976	N	N	N	proliferation inducing	TRUE	FALSE
IL11	10	-0.0153	-0.0237	-0.0236	N	PI	PI
IL11	150	0.0001	0.0026	0.4365	P	P	P
IL12A	1	0.0018	0.0098	0.1825	P	P	P	proliferation inducing	FALSE	FALSE
IL12A	10	0.002	0.0042	0.4282	P	P	P
IL12A	150	0.0135	0.0103	-0.4423	N	P	P
IL16	0.2	0.0405	0.285	-0.2974	N	N	SN	neutral	FALSE	FALSE (?)
IL16	2	0.2095	0.1264	-0.2323	N	N	N
IL16	20	0.2848	0.2104	-0.1954	N	N	N
IL17A	1	-0.4396	0.4821	-0.0937	N	N	N	self-renewal inducing	FALSE	FALSE
IL17A	10	-0.3963	-0.0972	0.1254	N	N	N
IL17A	50	0.0174	-0.3409	-0.2198	N	SN	SN
IL18	1	0.0512	-0.2301	-0.013	N	Q	Q	quiescence inducing	FALSE	FALSE
IL18	10	0.1072	-0.3104	-0.3622	N	N	N
IL18	100	0.0454	-0.4899	-0.2794	N	N	SN
IL18Ab	10	0.4379	-0.1299	-0.0391	N	N	Q	neutral	NA	FALSE
IL3	1	0.0001	0.0001	0.0001	P	P	P	proliferation inducing	FALSE	FALSE
IL3	10	0.0001	0.0001	0.0001	P	P	P
IL3	100	0.0013	0.0001	0.0001	P	P	P
INHBA	1	-0.0518	-0.3975	-0.003	Q	Q	Q	quiescence inducing	FALSE	FALSE
INHBA	10	-0.0851	0.1574	-0.3002	N	N	N
INHBA	100	-0.321	-0.2147	-0.0228	N	N	Q
LDN	1	-0.0001	-0.0001	-0.0001	PI	PI	PI	proliferation inhibition	NA	FALSE
LTA	1	0.1795	0.0275	0.2772	N	N	D	proliferation inhibition	FALSE	FALSE
LTA	50	-0.0001	-0.0227	0.0345	PI	PI	D
LTA	200	-0.0001	-0.0001	0.2457	PI	PI	PI
MDK	1	0.0321	0.11	-0.1332	N	N	SN	neutral	FALSE	FALSE
MDK	50	0.057	-0.2816	0.0316	N	N	D
MDK	200	0.0882	0.2087	-0.2778	N	N	N
NGF	10	0.014	0.2226	-0.4508	N	SN	SN	self-renewal inducing	FALSE	FALSE
NGF	50	0.4711	-0.0388	-0.1153	N	N	Q
NGF	100	-0.2662	0.4328	0.2954	N	N	N
No cytokines	0	-0.0001	-0.0001	-0.0001	PI	PI	PI	proliferation inhibition	FALSE	FALSE
Noggin	300	0.4728	-0.197	0.4993	N	N	N	neutral	FALSE	FALSE
NPPC	50	0.0228	0.4725	-0.094	N	N	SN	neutral	FALSE	FALSE
NPPC	200	0.4512	0.3886	-0.3663	N	N	N
NPPC	1000	0.1939	0.346	0.3681	N	N	N
NRG1	0.1	0.1958	0.4323	0.3428	N	N	N	neutral	FALSE	FALSE
NRG1	5	0.1799	-0.3469	-0.3207	N	N	N
NRG1	100	0.369	-0.4033	-0.4111	N	N	N
OrexinA	50	0.0688	0.1414	0.11	N	N	N	proliferation inducing	TRUE	FALSE
OrexinA	200	0.0063	0.057	0.0697	SN	SN	SN
OrexinA	1000	0.0117	0.0187	0.0456	N	P	P
OrexinB	50	0.0296	0.0617	-0.415	N	N	SN	neutral	FALSE	FALSE
OrexinB	200	0.0355	0.1692	0.2984	N	N	SN
OrexinB	1000	0.2128	0.3424	0.0995	N	N	N
p38i	5	0.3671	-0.0044	-0.1265	Q	Q	Q	quiescence inducing	NA	FALSE
RBP4	50	0.174	-0.3754	0.2868	N	N	N	neutral	NA	FALSE
RBP4	200	0.3525	0.2433	-0.427	N	N	N
RBP4	1000	0.194	0.1635	-0.3196	N	N	N
SPP1	1	0.1256	0.2869	-0.1126	N	N	N	differentiation inducing	FALSE	FALSE
SPP1	50	0.4107	0.4379	-0.4746	N	N	N
SPP1	200	0.0854	0.0168	0.4011	N	D	D
SR1	75	0.0001	0.0001	-0.0021	P	P	P	proliferation inducing	NA	FALSE
TGFB1	10	-0.0001	-0.0001	-0.0001	PI	PI	PI	proliferation inhibition	NA	FALSE
TGFB1i	10	0.0287	-0.4842	0.0712	N	N	SN	neutral	NA	FALSE
TNFA	1	-0.0001	-0.0001	0.4651	PI	PI	PI	proliferation inhibition	FALSE	FALSE
TNFA	25	-0.0001	-0.0001	-0.0001	PI	PI	PI
TNFA	100	-0.0001	-0.0001	-0.0001	PI	PI	PI
TNFSF10	1	0.2747	0.2642	0.3721	N	N	N	proliferation inhibition	TRUE	FALSE
TNFSF10	10	0.0036	0.1263	0.0497	SN	SN	P
TNFSF10	100	-0.0007	-0.0094	-0.0207	PI	PI	PI
TNFSF12	1	0.0006	0.0083	0.2277	P	P	P	self-renewal inducing	TRUE	FALSE
TNFSF12	10	0.0195	0.0898	0.4243	N	SN	SN
TNFSF12	100	0.0066	0.0651	-0.0891	SN	SN	SN
VEGFA	1	-0.2842	0.1544	-0.485	N	N	N	neutral	FALSE	FALSE
VEGFA	50	0.4084	-0.3545	-0.2909	N	N	N
VEGFA	150	-0.2746	0.0796	0.2736	N	N	N
VIP	50	0.401	0.2539	-0.3559	N	N	N	neutral	FALSE	FALSE
VIP	200	0.201	-0.3737	-0.2348	N	N	N
VIP	1000	0.3133	0.1448	-0.4914	N	N	N
WNT4	5	0.0793	0.0662	0.0736	N	N	N	self-renewal inducing	FALSE	FALSE
WNT4	100	0.0067	0.1694	0.0995	SN	SN	SN
WNT4	300	0.0636	0.0532	0.0343	N	N	D
WNT7A	20	0.1187	0.1215	0.1472	N	N	N	neutral	FALSE	FALSE
WNT7A	100	-0.404	0.2382	0.4883	N	N	N
WNT7A	250	-0.4057	0.2956	-0.0635	N	N	N
